# Supplementary material for: RUNX1-ETO and RUNX1-EVI1 Differentially Reprogram the Chromatin Landscape in t(8;21) and t(3;21) AML
Source: Cell Rep. 2017 May 23;19(8):1654–68. doi: 10.1016/j.celrep.2017.05.005 (PMC5457485; doi:10.1016/j.celrep.2017.05.005)
Supplement: Table S1. Gene Expression Levels in Patient Cells and Cell Lines, Related to Figures 1 and 4 — (Sheet 1) RNA-Seq data from CD34+ cells purified from patients with either t(3;21) or t(8;21) AML, and from normal PBSCs. Related to Figure 1. RNA-Seq values are expressed as FPKM. (Sheet 2) RNA-Seq data from SKH-1 cells following RUNX1-EVI-1 siRNA transfection as compared to control siRNA transfection. Related to Figure 4. RNA was extracted after 2, 4 and 10 days of treatment. Values are expressed as FPKM values from RNA-Seq in control siRNA (MM) and RUNX1-EVI-1 siRNA (KD) transfected cells. Gene expression fold change (FC) is given following either 2, 4 or 10 days of siRNA transfection. [file mmc2.xlsx]

## Sheet: Patients RNAseq 
geneName	PBSC	t(3;21) #1	t(3;21) #2	t(8;21) #1	t(8;21) #2
A2M-AS1	1.334	1.76	7.175	0.939	0.089
AAAS	8.361	6.344	6.376	6.754	6.997
AAED1	6.92	8.222	1.44	4.784	3.256
AAGAB	3.036	4.835	3.838	3.399	4.113
AAMDC	3.952	3.046	6.423	5.377	6.018
AAMP	8.529	13.422	12.631	11.39	12.198
AAR2	3.829	6.437	6.949	6.607	7.183
AARS	5.584	4.351	4.875	2.413	5.205
AARSD1	3.333	3.079	4.018	3.455	5.196
AASDH	3.751	1.447	2.409	3.653	3.957
AASDHPPT	7.199	4.583	6.426	6.38	5.448
ABCB1	4.51	3.386	0.903	5.608	1.088
ABCB10	4.344	5.318	4.164	3.823	4.273
ABCB7	5.83	5.093	5.838	7.362	6.94
ABCC4	6.205	12.311	4.318	4.411	3.729
ABCC5	5.644	5.879	5.805	2.997	4.307
ABCD3	3.95	4.801	7.253	4.963	5.43
ABCD4	3.267	2.662	3.778	2.526	3.071
ABCE1	11.152	12.946	17.168	18.306	15.405
ABCF2	5.823	2.856	6.147	8.622	7.327
ABCF3	3.448	2.658	3.731	3.271	3.558
ABCG1	3.918	2.196	4.672	1.158	1.478
ABHD10	7.489	3.757	6.559	8.409	7.915
ABHD12	3.359	2.457	2.07	2.69	3.021
ABHD13	2.187	2.865	3.244	2.314	1.346
ABHD14A	2.642	1.451	1.688	1.787	2.115
ABHD14B	10.436	7.017	9.048	9.173	10.344
ABHD15	2.112	2.039	1.179	3.45	3.082
ABHD17A	1.209	4.293	1.259	1.543	0.642
ABHD17B	8.746	15.624	10.41	16.457	6.516
ABHD17C	0.298	0.338	0.75	3.304	2.77
ABHD2	11.189	8.493	18.306	8.439	6.898
ABHD3	6.659	2.924	8.378	5.18	3.865
ABHD4	3.622	4.604	2.891	11.336	7.402
ABI1	13.336	14.924	15.372	12.986	11.218
ABI2	4.436	4.167	3.285	1.74	0.92
ABL1	3.135	4.062	3.597	3.879	4.058
ABLIM1	8.601	5.296	2.919	1.463	1.579
ABRACL	27.218	25.807	32.603	27.602	32.729
ABT1	2.998	6.213	3.538	5.014	2.709
ABTB1	2.65	2.384	4.455	2.611	4.991
ACAA1	5.579	3.82	6.127	7.125	6.961
ACAA2	8.102	1.118	5.308	11.495	13.185
ACAD10	3.501	3.696	3.802	2.367	4.049
ACAD8	2.944	2.976	2.252	2.805	2.223
ACAD9	4.948	3.838	3.831	5.235	6.074
ACADM	7.712	5.593	9.405	9.299	8.995
ACADS	3.19	5.66	2.807	2.084	2.421
ACADSB	0.876	0.844	0.938	5.061	4.394
ACADVL	27.651	35.251	32.769	19.889	24.501
ACAP1	23.879	17.326	11.279	11.828	13.077
ACAP2	11	8.541	14.826	7.517	7.537
ACAT1	4.699	4.301	4.659	11.628	11.276
ACAT2	8.75	7.348	8.902	3.978	5.323
ACBD3	4.84	7.076	3.537	4.363	5.057
ACBD5	3.827	4.47	5.339	4.708	2.768
ACBD6	11.624	9.795	8.329	9.908	9.461
ACIN1	14.636	15.112	13.918	14.536	17.206
ACLY	12.144	12.131	13.44	12.037	13.842
ACO1	2.414	3.44	2.52	2.772	2.524
ACO2	6.758	9.876	8.541	8.942	10.029
ACOT13	1.913	0.969	1.895	2.733	2.337
ACOT8	3.243	4.54	2.583	3.067	3.615
ACOT9	6.611	5.389	4.332	3.56	5.01
ACOX1	3.808	4.286	3.601	5.456	4.822
ACP1	17.48	20.804	20.428	21.399	19.086
ACP2	3.213	2.3	2.865	0.806	0.449
ACSF2	3.516	5.979	3.989	4.187	3.63
ACSF3	3.372	4.546	4.42	3.025	1.911
ACSL3	2.839	4.168	6.228	3.154	3.19
ACSL4	5.666	4.354	7.715	7.243	8.239
ACSL5	9.179	6.783	8.974	7.94	7.839
ACSM3	7.02	9.326	15.741	7.915	8.46
ACSS1	8.835	6.6	7.183	6.66	9.876
ACSS2	5.075	5.969	3.679	3.303	3.572
ACTA2	2.256	2.364	1.762	4.295	2.384
ACTB	595.339	638.955	426.92	469.626	373.796
ACTG1	264.009	172.917	307.192	248.232	170.658
ACTL6A	8.505	7.559	7.058	8.81	12.754
ACTN1	8.542	13.899	13.852	8.182	4.973
ACTN4	14.296	17.786	18.721	10.368	12.395
ACTR10	5.42	6.267	4.236	4.608	4.43
ACTR1A	12.23	15.581	11.719	10.588	10.326
ACTR1B	8.47	12.875	10.023	9.279	9.08
ACTR2	24.388	12.517	27.864	22.528	27.338
ACTR3	17.872	15.771	19.141	16.678	15.323
ACTR5	1.869	4.028	2.731	2.876	2.094
ACTR6	3.934	3.947	2.676	5.305	4.177
ACTR8	4.001	2.942	5.177	4.3	3.758
ACVR1B	1.133	3.086	1.116	4.277	3.879
ACY1	1.91	3.683	2.292	3.85	5.646
ACY3	1.29	1.756	3.267	1.116	0.976
ACYP1	6.969	3.547	11.992	4.027	5.294
ADA	7.372	8.268	9.187	11.302	11.956
ADAM10	10.181	12.783	22.613	10.618	13.1
ADAM15	9.197	9.612	7.777	10.671	7.362
ADAM17	6.498	5.482	4.266	6.894	6.291
ADAM9	1.32	3.353	1.218	1.97	1.485
ADAMTS3	0.044	0.051	0.021	0.29	3.379
ADAMTSL4	2.123	1.652	2.446	4.467	3.056
ADAMTSL4-AS1	1.989	4.706	2.484	1.446	4.52
ADAR	23.401	21.99	24.039	25.15	20.304
ADAT1	2.531	2.396	3.042	2.174	2.61
ADCK2	2.966	1.913	2.468	2.62	2.25
ADCK3	11.077	22.116	17.567	10.504	7.778
ADCK4	4.075	3.269	3.093	2.023	1.462
ADCY3	4.419	5.698	6.977	3.533	4.38
ADCY6	2.786	2.428	3.176	0.176	0.468
ADCY7	13.881	7.657	5.443	0.475	0.383
ADD1	20.815	25.326	18.987	16.263	13.402
ADD3	13.538	13.013	13.258	16.497	7.127
ADGRA2	0.032	3.778	0.567	0.055	4.516
ADGRA3	2.772	3.471	3.33	5.727	6.58
ADGRE5	15.65	24.388	16.575	8.319	9.762
ADGRF1	0.001	0.021	0.132	0.395	3.566
ADGRG1	14.474	8.667	10.526	0.281	0.169
ADH5	14.017	13.412	12.334	15.154	12.677
ADI1	1.803	3.729	2.016	2.966	1.87
ADIPOR1	10.592	30.021	10.905	15.378	13.526
ADIPOR2	5.145	4.905	6.726	6.412	6.096
ADK	7.148	4.408	9.544	9.669	10.051
ADM	1.199	8.416	0.945	0.289	0.114
ADNP	10.158	8.478	11.252	10.201	13.013
ADNP2	1.949	7.874	3.272	5.815	4.559
ADO	2.013	2.054	2.026	3.074	1.679
ADPGK	15.993	15.693	12.566	21.7	19.563
ADPRHL2	3.627	3.549	3.879	4.848	3.079
ADPRM	12.375	5.414	7.419	9.961	6.425
ADRBK1	34.555	31.231	42.867	56.496	49.829
ADRBK2	3.724	2.765	5.2	4.216	3.685
ADRM1	7.645	11.914	4.499	18.035	22.554
ADSL	16.114	20.13	20.821	23.935	28.544
ADSS	7.812	8.261	8.4	10.384	10.648
AEBP1	1.61	0.549	0.875	4.649	2.151
AEBP2	2.685	1.611	1.538	2.44	2.848
AEN	1.711	3.284	1.553	4.901	5.153
AES	38.06	33.518	19.485	31.355	28.331
AFF1	11.694	7.258	12.258	5.383	8.121
AFF4	5.384	4.622	7.223	7.459	5.844
AFG3L2	6.695	9.42	7.338	9.478	8.209
AFMID	4.486	5.594	3.07	5.374	7.555
AFTPH	14.499	7.705	12.546	8.548	6.545
AGA	3.148	2.722	3.046	4.455	3.683
AGAP2	5.044	5.111	5.543	3.439	2.561
AGBL5	4.874	6.708	3.406	1.9	2.947
AGFG1	4.103	4.825	6.299	4.542	3.448
AGGF1	6.166	3.256	3.95	4.811	4.577
AGL	2.461	2.255	3.642	2.567	2.653
AGO1	4.533	4.661	4.76	6.257	6.994
AGO2	5.907	5.441	4.913	4.95	5.734
AGO3	4.774	4.842	6.234	4.661	6.047
AGO4	6.852	4.867	6.848	9.569	7.147
AGPAT2	4.235	4.728	5.143	2.603	5.03
AGPAT3	2.154	2.499	1.369	2.976	2.616
AGPAT4	3.53	3.278	3.242	1.109	1.25
AGPAT5	5.046	2.613	8.317	7.366	6.534
AGPAT6	3.472	4.547	3.976	4.731	3.78
AGPAT9	4.637	1.944	5.745	0.043	0.01
AGPS	6.008	5.461	10.677	8.081	8.507
AGR2	0.01	0.028	4.254	0.135	0.01
AGTPBP1	9.278	3.969	3.637	23.983	9.379
AHCTF1	4.222	10.055	3.263	8.49	6.766
AHCY	11.081	12.546	11.686	17.673	24.328
AHCYL1	6.67	6.159	4.835	8.718	8.636
AHCYL2	1.665	1.338	2.626	2.278	3.101
AHNAK	102.797	50.24	93.653	16.669	21.389
AHR	16.914	34.716	45.932	3.015	9.417
AHSA1	13.407	14.898	12.958	16.803	13.544
AHSA2	13.999	12.589	20.97	10.144	8.12
AHSP	0.057	5.067	0.021	0.551	5.143
AIF1	0.636	3.517	0.021	1.999	3.857
AIF1L	0.254	2.859	3.892	3.056	9.652
AIFM1	3.022	3.02	2.382	3.041	4.665
AIG1	3.381	3.058	1.943	1.818	0.831
AIM1	5.6	3.034	2.664	6.234	5.062
AIMP1	7.144	8.087	10.51	9.072	10.537
AIMP2	5.295	4.353	4.949	9.277	12.139
AIP	10.95	8.606	10.881	11.961	15.378
AK2	19.479	13.593	20.727	21.152	21.712
AK3	6.036	5.21	5.854	6.483	5.702
AK4	0.796	0.097	0.278	2.872	2.481
AKAP1	3.202	2.053	3.504	3.857	6.149
AKAP10	6.839	3.41	5.546	5.494	5.134
AKAP11	4.197	3.038	5.061	5.657	5.423
AKAP13	14.058	13.66	14.412	10.338	10.33
AKAP2	2.036	3.93	16.739	13.052	12.886
AKAP8	3.845	6.272	4.223	5.974	4.968
AKAP8L	9.482	12.773	7.402	7.579	11.101
AKAP9	11.321	9.295	16.368	10.341	7.996
AKIP1	2.201	3.45	3.341	2.404	5.165
AKIRIN1	6.312	14.599	10.217	14.299	14.408
AKIRIN2	4.007	8.144	3.974	5.296	5.721
AKNA	8.897	5.709	4.677	9.841	5.745
AKR1A1	21.072	15.657	18.549	17.923	19.788
AKR1B1	9.489	3.989	7.977	8.259	5.77
AKR1C3	35.229	23.101	22.588	25.637	12.488
AKR1E2	0.469	0.638	1.419	1.479	3.456
AKR7A2	3.67	4.704	3.752	4.337	6.55
AKT1	11.984	17.206	12.281	15.234	11.184
AKT2	5.69	4.512	4.049	3.744	3.577
ALAD	3.668	5.189	2.599	3.564	3.121
ALAS1	4.445	8.339	4.386	9.656	8.968
ALCAM	7.956	3.961	10.75	7.762	2.504
ALDH16A1	2.422	4.187	2.422	1.737	2.639
ALDH18A1	8.666	10.237	9.933	11.927	13.6
ALDH1A1	17.187	10.908	18.825	0.28	0.258
ALDH1B1	2.383	1.67	2.256	2.297	3.099
ALDH3A2	3.904	1.081	3.131	2.056	2.532
ALDH3B1	2.633	4.207	4.569	5.225	1.968
ALDH5A1	2.864	2.777	3.393	5.876	3.997
ALDH6A1	2.553	3.828	3.735	4.941	4.156
ALDH9A1	6.057	6.976	6.601	7.628	7.817
ALDOA	95.147	130.499	143.43	87.55	90.607
ALDOC	2.353	0.993	2.337	0.557	0.632
ALG10	3.688	1.974	3.468	2.762	1.894
ALG2	2.84	2.539	2.867	2.944	2.474
ALG3	4.199	2.699	2.612	4.869	4.277
ALG5	5.135	3.498	4.367	6.362	8.03
ALG8	4.568	2.927	4.355	6.354	6.028
ALKBH2	3.645	2.849	2.976	3.952	6.086
ALKBH3	5.233	4.495	4.512	6.29	4.742
ALKBH5	7.824	10.964	6.91	9.569	9.669
ALMS1	5.404	4.069	5.296	3.897	6.453
ALOX12	0.144	0.494	4.494	0.051	4.076
ALPK1	4.047	2.612	3.908	3.311	2.603
ALS2	8.43	4.363	12.467	18.782	16.81
ALYREF	11.678	27.291	10.567	15.146	25.767
AMBRA1	4.673	6.928	4.815	3.971	4.121
AMD1	45.384	69.023	91.014	45.932	36.04
AMFR	7.765	10.103	7.141	7.968	7.435
AMMECR1L	2.725	3.955	2.962	4.298	4.28
AMPD2	9.035	11.101	7.695	8.613	9.427
AMPD3	4.847	1.587	2.181	1.372	2.013
AMY2B	4.002	1.973	3.907	2.895	2.331
AMZ2	5.489	5.008	6.501	7.966	6.415
ANAPC1	4.61	5.094	5.274	8.771	7.733
ANAPC10	2.349	1.984	2.381	4.003	3.747
ANAPC11	5.173	7.425	4.851	5.372	5.683
ANAPC13	9.323	5.753	8.798	9.924	9.436
ANAPC15	6.72	7.066	11.408	7.954	16.526
ANAPC16	8.556	9.618	9.053	7.863	8.569
ANAPC4	6.348	4.989	7.968	5.445	4.854
ANAPC5	23.061	23.734	15.45	25.099	27.038
ANAPC7	9.286	6.813	9.119	9.969	10.781
ANGEL1	2.913	2.872	2.322	3.05	3.874
ANGEL2	4.135	3.17	3.326	3.307	2.597
ANGPT1	23.024	14.917	47.027	0.053	2.324
ANK1	1.457	3.954	0.185	0.032	0.163
ANKFY1	2.537	2.086	3.149	3.548	4.668
ANKHD1	10.065	4.112	13.97	6.783	10.098
ANKHD1-EIF4EBP3	0.653	1.098	0.118	2.57	3.402
ANKIB1	4.932	3.037	5.553	4.651	4.434
ANKLE1	0.718	0.634	0.836	3.767	2.82
ANKLE2	11.112	14.595	8.532	15.648	21.118
ANKMY2	5.53	5.32	5.015	5.692	4.748
ANKRA2	5.047	4.757	2.9	3.233	2.888
ANKRD10	25.563	48.561	35.958	20.176	25.896
ANKRD11	3.606	3.42	4.423	3.943	3.1
ANKRD12	5.083	3.732	7.204	6.717	5.623
ANKRD13A	14.088	13.531	13.156	9.559	9.145
ANKRD13D	9.664	8.35	10.499	2.959	3.846
ANKRD17	10.137	5.932	11.031	12.329	13.135
ANKRD27	7.867	4.699	4.289	6.851	5.176
ANKRD28	36.994	30.554	30.955	20.53	16.745
ANKRD32	1.791	0.831	2.388	2.23	2.194
ANKRD36BP2	0.616	2.665	2.637	1.291	18.62
ANKRD40	4.246	5.896	4.698	4.521	4.713
ANKRD42	3.145	8.175	0.91	1.891	3.882
ANKRD44	17.262	5.524	11.336	5.181	3.541
ANKRD44-IT1	0.53	1.698	3.621	1.483	0.646
ANKRD46	1.268	0.541	1.23	2.261	1.605
ANKRD49	6.07	4.446	5.697	6.711	2.772
ANKRD50	3.339	3.259	5.479	3.77	3.095
ANKRD54	2.389	2.71	2.586	2.719	3.814
ANKZF1	6.234	4.687	5.945	4.041	4.998
ANLN	0.966	2.223	1.328	3.708	3.877
ANO10	3.909	3.04	2.77	1.724	2.358
ANO6	5.014	5.864	4.52	5.051	6.136
ANP32A	18.613	16.796	23.803	25.197	27.864
ANP32A-IT1	0.98	1.475	4.023	1.107	1.481
ANP32B	9.406	8.318	15.292	11.403	18.668
ANP32E	5.805	4.094	10.65	13.368	6.717
ANPEP	18.969	23.343	18.328	4.702	1.477
ANTXR2	16.717	14.715	22.758	7.888	10.908
ANXA1	212.796	181.43	233.783	164.461	31.199
ANXA11	15.802	17.091	18.376	11.028	10.893
ANXA2	58.078	63.39	34.995	29.635	23.408
ANXA2R	4.228	3.953	1.981	1.229	2.381
ANXA4	7.075	3.61	9.922	3.695	2.077
ANXA6	28.01	9.853	19.773	19.673	26.792
ANXA7	24.666	33.913	27.167	22.573	15.884
AOX2P	0.543	0.229	11.072	2.037	14.271
AP1AR	2.662	1.466	3.754	3.329	2.765
AP1B1	9.879	17.673	17.665	27.637	25.863
AP1G1	6.19	7.104	6.838	5.789	5.022
AP1M1	8.025	8.507	5.529	7.679	8.816
AP1S1	3.237	4.373	1.738	2.624	1.691
AP2A1	5.089	6.382	3.895	4.677	5.955
AP2B1	16.764	12.01	12.437	9.431	11.463
AP2M1	33.342	42.165	25.558	32.998	30.677
AP2S1	12.018	16.879	10.885	9.698	11.039
AP3B1	8.645	6.609	9.353	8.814	8.981
AP3D1	6.261	6.531	5.332	5.143	3.585
AP3M1	6.626	4.487	5.202	5.1	4.337
AP3M2	2.238	2.351	1.337	4.019	3.186
AP3S1	11.705	5.156	18.151	16.733	13.357
AP3S2	2.098	1.921	1.43	2.173	1.194
AP4B1	4.457	4.496	6.643	2.765	2.654
AP4M1	3.109	2.346	2.949	2.714	2.165
AP4S1	2.693	3.363	3.529	2.612	2.139
AP5M1	6.491	4.626	6.456	4.692	4.33
AP5S1	1.662	2.469	1.678	3.358	2.633
APAF1	3.934	2.203	4.144	4.777	3.416
APBB1IP	9.501	5.504	8.435	12.244	14.808
APC	3.601	1.785	3.979	4.323	3.983
APEH	9.863	9.965	8.313	12	11.309
APEX1	34.812	17.198	53.714	23.726	44.051
APEX2	2.388	2.521	3.301	3.462	4.13
APH1A	15.173	18.053	16.095	16.766	15.195
APH1B	3.839	1.711	2.993	4.899	2.579
API5	11.284	7.896	11.7	10.348	10.07
APIP	4.645	5.803	7.83	6.406	6.095
APLP2	36.777	23.495	62.08	46.452	73.33
APMAP	11.832	9.728	5.683	18.207	17.052
APOA1BP	5.899	9.061	5.757	10.52	10.471
APOBEC3C	7.642	5.693	7.051	5.555	6.726
APOBEC3G	5.976	4.15	4.705	6.932	4.739
APOL2	5.916	2.049	3.59	4.103	1.983
APOL3	8.888	3.09	5.246	4.313	1.814
APOL4	0.876	0.064	0.021	0.172	0.065
APOL6	4.832	3.631	4.654	7.384	4.035
APOO	1.092	1.145	1.885	1.14	3.146
APOPT1	2.852	3.541	5.578	4.339	5.492
APP	15.193	17.815	24.215	32.863	5.911
APPBP2	3.952	2.575	2.905	4.269	3.335
APPL1	10.535	7.518	12.619	13.448	11.289
APPL2	3.255	5.451	4.744	2.614	3.201
APRT	26.244	37.913	24.686	31.33	45.174
APTX	3.879	4.178	3.363	4.499	4.994
AQP1	0.132	3.418	0.252	0.317	0.317
AQR	7.937	5.822	7.379	7.745	7.461
ARAF	6.062	10.702	9.983	6.926	7.448
ARAP1	9.402	7.321	8.468	5.021	5.99
ARAP2	7.098	5.178	6.756	9.027	7.209
ARCN1	10.704	8.896	10.106	11.194	11.316
AREG	0.35	2.935	17.75	28.407	4.004
AREL1	3.772	4.836	3.444	6.445	5.985
ARF1	37.603	76.222	40.379	38.242	41.941
ARF3	16.722	23.228	15.154	12.902	9.949
ARF4	13.998	21.373	8.995	14.832	19.612
ARF5	22.597	10.467	17.673	18.17	9.995
ARF6	10.148	11.939	5.977	7.898	7.081
ARFGAP1	3.62	4.647	2.972	4.846	3.23
ARFGAP2	13.36	23.257	16.061	20.645	16.378
ARFGAP3	6.362	7.201	6.516	8.022	4.648
ARFGEF1	10.287	6.739	9.043	11.952	11.917
ARFGEF2	4.422	5.627	5.642	8.049	7.064
ARFIP1	4.393	1.446	2.989	3.63	2.575
ARFIP2	2.491	4.261	3.245	2.806	2.167
ARG2	1.409	5.88	0.188	0.388	0.236
ARHGAP1	7.359	6.525	6.211	5.139	5.627
ARHGAP15	48.532	29.222	66.671	51.765	46.294
ARHGAP17	3.902	3.147	4.771	3.586	6.219
ARHGAP18	2.574	5.314	4.27	2.264	1.76
ARHGAP19	1.242	2.79	2.161	3.771	4.064
ARHGAP21	5.141	11.072	5.359	0.079	0.097
ARHGAP22	6.675	3.82	2.093	0.51	0.462
ARHGAP25	13.964	8.448	7.531	13.047	12.662
ARHGAP30	15.482	5.336	8.793	12.599	7.87
ARHGAP32	0.771	1.13	3.083	0.17	2.107
ARHGAP35	3.149	3.231	4.505	3.968	4.677
ARHGAP4	12.752	19.74	14.222	10.423	10.996
ARHGAP5	6.711	0.414	5.935	4.897	0.147
ARHGAP9	14.819	16.302	18.015	7.623	10.51
ARHGDIA	17.772	31.955	17.007	14.428	13.78
ARHGDIB	254.73	423.047	210.56	278.042	252.675
ARHGEF1	18.905	16.937	10.769	3.331	6.312
ARHGEF12	1.81	12.287	8.945	3.129	6.386
ARHGEF18	5.378	6.63	7.484	9.739	8.625
ARHGEF2	19.876	21.808	19.547	19.854	22.902
ARHGEF3	11.024	4.634	3.156	2.954	2.956
ARHGEF40	3.23	3.409	1.552	2.121	1.487
ARHGEF6	29.749	13.172	38.044	47.13	38.665
ARHGEF7	5.553	10.149	6.168	2.458	3.445
ARID1A	8.198	6.185	8.767	7.936	10.005
ARID1B	7.824	5.35	9.019	5.335	8.252
ARID2	6.845	6.485	8.033	4.886	6.255
ARID4A	4.98	5.398	7.593	6.586	5.986
ARID4B	8.799	13.028	11.732	9.349	7.79
ARID5A	2.5	8.247	2.889	1.688	0.877
ARID5B	2.995	0.517	1.476	7.719	6.23
ARIH1	6.704	6.359	8.686	9.48	7.489
ARIH2	7.053	8.349	8.201	8.225	10.064
ARIH2OS	0.71	4.03	0.814	1.179	1.21
ARL1	3.838	3.233	4.214	4.835	4.839
ARL14EP	5.625	2.844	4.742	4.999	4.367
ARL16	4.428	3.335	1.879	3.305	4.27
ARL2	14.565	24.087	14.415	11.15	10.778
ARL2BP	11.148	10.919	8.667	7.465	9.559
ARL4A	8.403	19.654	10.781	10.574	9.345
ARL5B	2.827	9.414	9.014	5.39	4.719
ARL6IP1	28.173	26.584	24.549	34.34	26.623
ARL6IP4	23.447	22.643	14.788	17.514	25.074
ARL6IP5	45.534	26.23	74.942	22.023	16.519
ARL6IP6	2.498	3.607	6.076	3.909	3.389
ARL8A	5.702	17.965	6.567	6.269	5.897
ARL8B	11.469	7.472	13.792	15.568	10.458
ARMC1	4.598	2.21	4.495	5.947	5.85
ARMC5	1.269	6.192	1.402	2.122	3.437
ARMC6	3.871	6.179	4.877	5.689	6.445
ARMC8	8.922	8.327	11.415	6.935	7.625
ARMCX1	4.092	2.367	3.682	3.189	0.906
ARMCX3	4.254	5.339	6.35	4.702	1.272
ARMCX5	3.427	3.752	4.807	3.066	2.351
ARMCX6	4.104	3.728	2.501	2.228	1.73
ARMT1	2.125	1.629	2.643	2.144	1.785
ARNT	6.805	5.272	7.366	5.616	5.52
ARNTL2	1.25	0.905	1.72	1.331	1.469
ARPC1A	6.789	9.931	4.687	7.652	9.292
ARPC1B	33.856	45.711	38.942	19.688	24.249
ARPC2	74.42	72.922	77.798	86.148	77.553
ARPC3	110.211	90.607	111.419	118.73	110.773
ARPC4	28.079	31.535	25.663	26.397	21.857
ARPC5	33.491	13.58	26.6	18.498	21.152
ARPC5L	3.651	25.06	3.282	8.117	7.803
ARPP19	14.543	15.411	16.485	15.188	11.828
ARPP21	0.014	0.02	0.021	4.962	2.325
ARRB1	8.443	10.242	14.898	12.385	13.376
ARRB2	18.079	7.492	7.652	11.481	13.002
ARRDC1	4.329	5.749	4.122	5.558	5.155
ARRDC2	10.927	7.009	7.332	5.236	4.625
ARRDC3	25.532	19.374	44.687	2.887	4.421
ARRDC4	4.738	6.704	3.826	7.252	4.258
ARSB	2	2.385	1.317	2.523	3.317
ARSD	7.511	7.898	4.586	7.034	3.352
ARV1	3.101	1.577	1.708	3.828	3.271
ASAH1	23.872	11.632	19.908	25.341	15.468
ASAP1	1.926	2.264	2.119	2.158	4.253
ASB13	3.079	4.099	2.169	3.241	2.827
ASB7	2.434	4.375	1.954	2.944	2.77
ASB8	5.81	6.069	6.447	5.191	5.381
ASB9	2.05	3.855	3.82	1.161	0.426
ASCC1	2.987	1.466	3.519	3.111	3.959
ASCC2	3.819	4.956	5.088	4.603	5.446
ASCC3	9.645	5.697	10.58	10.597	7.186
ASF1A	5.017	2.005	3.938	5.604	5.566
ASF1B	1.345	1.809	1.124	2.697	3.594
ASH1L	9.044	8.74	9.728	7.03	7.844
ASH1L-AS1	2.063	7.02	1.104	1.127	2.799
ASH2L	7.573	7.012	9.279	6.157	13.052
ASL	3.895	4.529	1.925	2.113	3.578
ASNA1	9.787	8.494	8.42	11.06	12.03
ASNS	2.691	3.409	2.279	4.713	4.863
ASNSD1	7.472	6.651	7.975	7.787	9.255
ASPH	8.259	6.748	11.9	7.087	6.848
ASPSCR1	1.585	3.979	2.458	2.751	2.731
ASUN	6.857	3.845	6.505	9.135	8.47
ASXL1	6.573	7.713	8.315	6.729	6.756
ASXL2	3.608	2.351	2.71	3.052	4.801
ATAD1	7.123	6.407	8.293	8.539	7.399
ATAD2	3.62	5.176	4.896	6.805	7.858
ATAD2B	4.862	4.203	6.72	3.597	3.289
ATAD3A	1.205	3.304	2.433	2.409	1.882
ATAD5	2.112	2.122	3.945	2.865	3.93
ATE1	4.074	4.61	3.935	3.923	3.97
ATF1	3.641	3.437	4.123	3.631	3.642
ATF2	11.637	9.822	9.569	8.995	8.333
ATF3	3.282	90.353	4.576	19.12	4.843
ATF4	79.732	178.766	156.756	123.602	98.973
ATF6	8.035	7.727	8.702	8.824	7.464
ATF7	4.667	3.348	5.264	3.852	5.441
ATF7IP	15.541	9.883	15.478	15.319	13.552
ATF7IP2	3.219	2.068	2.821	4.267	3.968
ATG101	2.984	4.023	2.392	2.884	2.958
ATG12	4.163	2.176	4.679	4.401	4.081
ATG13	2.892	5.608	3.1	4.257	4.02
ATG14	3.982	5.778	3.788	4.802	4.799
ATG16L1	2.765	3.758	2.991	4.37	3.345
ATG2B	3.914	2.982	4.65	2.867	2.717
ATG3	14.952	13.329	10.605	10.937	12.315
ATG4B	4.495	7.117	4.758	3.895	4.213
ATG4C	3.28	0.887	3.753	4.534	2.805
ATG4D	2.168	4.897	2.687	1.671	1.139
ATG5	4.203	2.907	3.981	5.715	5.484
ATG7	2.361	1.559	2.117	4.288	6.232
ATG9A	2.642	3.019	1.821	2.072	1.83
ATIC	2.982	1.412	3.768	2.578	8.201
ATL2	4.808	4.775	6.406	8.634	7.507
ATL3	6.208	5.306	8.135	11.647	9.793
ATM	5.831	2.576	3.371	11.241	4.005
ATMIN	4.486	12.054	5.218	5.572	5.223
ATOX1	9.472	4.755	7.441	10.031	16.003
ATP10D	2.587	2.202	3.433	4.849	4.921
ATP11A	1.157	1.113	0.769	2.76	3.73
ATP11B	5.445	9.257	10.64	7.671	5.459
ATP11C	4.673	3.718	9.234	3.608	3.703
ATP13A1	3.87	3.127	3.254	3.507	4.24
ATP13A2	2.713	4.465	1.309	0.687	0.747
ATP13A3	3.323	3.605	4.816	4.191	4.375
ATP1A1	13.579	10.52	10.617	8.468	21.345
ATP1B1	8.508	7.181	15.253	1.92	0.635
ATP1B3	13.011	10.451	8.62	16.547	19.438
ATP2A2	9.589	14.563	7.562	8.892	12.063
ATP2A3	16.967	16.739	18.558	5.043	8.724
ATP2B1	13.434	10.876	11.014	3.155	3.038
ATP2B4	15.644	17.91	21.516	5.838	1.215
ATP2C1	28.783	20.894	26.584	26.056	22.972
ATP5A1	87.821	80.965	95.76	98.139	85.32
ATP5B	68.407	80.17	72.285	80.17	78.604
ATP5C1	63.672	51.424	69.972	62.576	57.194
ATP5D	5.954	5.962	2.385	1.973	2.508
ATP5E	167.257	102.057	90.182	141.902	135.713
ATP5F1	29.388	22.758	29.606	30.215	29.408
ATP5G1	18.878	15.591	17.215	26.921	26.815
ATP5G2	90.99	79.7	80.687	134.576	102.057
ATP5G3	9.508	11.746	11.403	10.378	13.092
ATP5H	42.155	25.06	32.018	39.277	37.511
ATP5I	62.874	44.407	32.415	62.08	74.137
ATP5J	16.528	10.583	13.869	17.298	21
ATP5J2	42.84	38.14	19.713	34.716	56.902
ATP5L	32.71	24.752	26.056	38.399	36.009
ATP5O	44.457	38.399	41.175	48.97	60.567
ATP5SL	3.944	5.129	6.285	6.093	6.119
ATP6AP1	11.97	18.447	16.803	11.891	8.465
ATP6AP2	16.217	11.75	15.458	14.595	14.96
ATP6V0A1	3.559	3.53	2.872	0.606	0.155
ATP6V0A2	8.319	8.962	10.42	6.604	6.518
ATP6V0B	15.868	19.811	15.351	25.863	28.131
ATP6V0C	5.346	15.323	4.316	7.394	8.289
ATP6V0D1	11.864	10.367	7.563	9.965	13.746
ATP6V0E1	39.112	8.909	30.073	35.146	29.496
ATP6V1A	12.345	11.418	12.517	7.474	5.886
ATP6V1B2	10.292	8.001	12.321	14.309	9
ATP6V1C1	3.5	3.155	3.085	5.294	3.833
ATP6V1D	7.962	7.989	4.012	6.581	5.909
ATP6V1E1	17.681	17.035	14.017	18.376	18.888
ATP6V1F	20.487	12.483	12.395	26.307	19.688
ATP6V1G1	22.547	22.972	20.282	24.472	23.495
ATP6V1H	5.882	8.478	7.877	6.525	5.775
ATP8A1	10.457	3.787	8.162	4.298	2.375
ATP8B2	8.665	11.039	7.898	8.829	7.542
ATP9B	2.941	3.067	2.915	2.928	3.945
ATPAF1	3.976	5.225	3.884	5.787	2.64
ATPIF1	27.234	26.056	24.249	14.235	17.651
ATR	4.625	2.873	5.263	5.691	4.401
ATRAID	21.776	17.223	18.869	19.547	19.457
ATRN	4.118	3.911	4.09	5.844	8.548
ATRX	8.02	5.112	11.201	7.83	6.301
ATXN10	8.369	7.673	7.872	5.669	8.007
ATXN1L	2.343	6.544	3.647	4.913	3.713
ATXN2	3.284	2.175	3.577	3.277	4.422
ATXN2L	8.101	7.227	10.07	5.532	10.246
ATXN3	3.716	3.744	5.316	4.29	3.854
ATXN7	5.639	5.678	5.758	5.621	5.438
ATXN7L3	5.536	9.682	6.414	7.348	8.009
ATXN7L3B	25.06	27.864	29.814	21.118	22.296
AUNIP	0.495	2.24	1.973	2.533	2.564
AUP1	23.732	25.685	20.017	17.94	25.498
AURKAIP1	5.598	9.574	4.352	7.95	10.514
AURKAPS1	1.122	6.406	5.597	2.012	1.483
AURKB	0.503	2.036	1.354	2.074	4.033
AVEN	3.719	3.796	3.688	4.383	3.935
AVL9	3.195	3.025	3.673	5.269	3.924
AXIN1	4.789	8.264	4.83	3.491	4.467
AZI2	3.677	4.551	2.163	6.23	5.485
AZIN1	14.481	20.322	19.889	20.264	18.116
B2M	164.244	104.192	149.941	312.529	158.448
B3GALNT1	2.123	1.859	1.145	3.711	2.926
B3GALNT2	1.068	3.015	0.572	3.929	3.247
B3GALT6	1.591	2.504	1.921	2.788	2.642
B3GAT3	3.997	5.944	4.317	3.73	3.543
B3GNT2	12.584	21.781	34.755	11.101	19.374
B3GNT5	2.221	3.814	18.976	3.118	4.224
B4GALT1	2.627	2.762	2.485	2.167	3.52
B4GALT2	1.277	2.745	1.544	3.309	4.465
B4GALT3	2.251	4.052	3.37	3.394	4.511
B4GALT5	3.94	3.729	3.901	6.648	5.019
B4GALT6	4.164	3.377	7.656	4.291	6.162
B4GALT7	2.354	1.987	2.232	3.169	3.34
BAALC	25.717	11.311	34.26	24.234	22.747
BABAM1	11.673	13.77	14.371	10.648	15.398
BACE1	1.019	2.199	1.19	1.487	3.67
BACH1	15.75	19.773	15.665	20.441	22.138
BAD	3.155	5.459	2.157	1.828	1.611
BAG1	3.886	8.442	3.357	6.27	6.694
BAG2	1.915	0.578	0.021	0.374	0.467
BAG3	0.408	5.409	0.021	0.046	0.078
BAG4	4.774	5.645	5.255	5.085	4.942
BAG5	5.183	9.234	7.512	7.932	8.707
BAHCC1	1.47	2.322	5.052	1.319	2.914
BAHD1	2.686	2.959	2.616	4.353	4.304
BAIAP2-AS1	1.672	2.459	3.615	1.766	3.64
BAK1	2.273	3.052	4.43	3.947	2.897
BANF1	4.373	6.819	6.016	8.135	9.441
BANK1	1.608	3.282	1.572	4.177	1.846
BANP	3.435	1.623	1.845	2.198	2.395
BAP1	5.993	9.456	7.062	6.494	6.708
BARD1	1.836	2.96	2.302	2.782	5.037
BASP1	2.47	3.449	0.021	0.073	0.109
BATF	5.608	1.891	3.084	1.797	1.511
BAX	9.371	8.018	8.206	19.141	12.443
BAZ1A	8.959	6.23	11.933	14.62	14.103
BAZ1B	8.508	8.887	9.11	11.447	11.188
BAZ2A	7.015	7.352	7.41	5.944	6.667
BAZ2B	12.297	8.329	12.093	9.513	7.173
BBS2	5.545	0.705	4.383	2.732	3.152
BBS9	3.203	0.863	2.096	0.998	2.65
BBX	6.784	6.061	7.465	6.389	4.537
BCAP31	21.376	28.331	16.766	26.353	27.385
BCAS2	9.779	10.265	6.682	12.07	11.252
BCAS3	5.984	5.021	5.22	2.635	3.435
BCAT1	8.913	6.729	10.554	7.166	5.972
BCAT2	3.74	3.48	2.42	2.219	3.134
BCCIP	9.488	9.673	14.227	14.484	14.023
BCKDHA	7.163	8.955	7.342	8.477	8.777
BCKDHB	2.887	4.603	4.818	4.536	6.26
BCKDK	5.173	7.107	4.564	4.123	3.544
BCL10	2.026	3.36	2.156	4.464	3.643
BCL11A	6.495	2.134	3.138	4.989	3.861
BCL2	2.015	2.776	6.374	3.339	2.601
BCL2L1	6.393	10.189	7.566	11.933	9.358
BCL2L13	4.861	5.847	4.242	6.534	5.336
BCL2L2	2.252	3.972	3.761	3.365	2.251
BCL2L2-PABPN1	15.029	17.494	19.165	13.568	16.389
BCL3	0.93	4.39	0.426	0.6	0.323
BCL6B	0.055	4.865	0.307	0.276	2.166
BCL7A	2.461	4.016	2.43	2.3	1.768
BCL7B	5.043	8.022	3.172	7.08	5.453
BCL7C	4.195	6.588	3.355	1.885	6.126
BCLAF1	16.092	27.535	30.315	29.57	23.821
BCOR	4.642	4.869	4.657	4.153	4.201
BCR	13.304	22.832	10.436	19.8	15.962
BCS1L	4.3	2.479	5.014	3.403	6.179
BDH2	3.22	2.441	2.847	2.743	2.442
BECN1	7.955	7.813	8.268	8.149	9.27
BET1L	3.041	3.725	4.072	3.532	5.146
BEX2	11.968	5.775	14.172	0.01	0.01
BEX4	18.627	13.927	24.328	5.84	0.851
BHLHE40	4.527	19.178	5.693	3.924	4.418
BICD2	9.269	7.45	6.93	8.144	5.637
BID	8.223	7.422	7.535	4.151	5.852
BIN1	9.476	9.669	5.733	1.061	2.988
BIN2	32.48	25.385	36.381	23.86	16.588
BIN3	4.633	4.007	3.491	3.873	2.934
BIRC2	12.076	9.436	11.39	8.798	7.727
BIRC3	3.179	3.039	2.038	1.222	0.932
BIRC6	13.283	11.223	13.746	13.927	13.519
BIVM	5.187	3.346	1.231	0.803	1.617
BIVM-ERCC5	2.898	4.113	0.398	1.405	4.269
BLCAP	6.302	6.923	5.867	6.622	7.535
BLM	2.859	2.633	4.941	4.815	5.256
BLMH	8.076	8.767	6.964	10.608	10.554
BLOC1S1	25.542	15.514	16.669	17.198	23.48
BLOC1S2	2.856	5.26	4.119	4.46	3.917
BLOC1S4	1.487	2.602	2.048	2.873	2.97
BLOC1S5	3.762	2.201	2.529	5.926	1.997
BLOC1S5-TXNDC5	0.42	1.211	1.363	1.218	5.083
BLOC1S6	8.144	8.548	9.461	11.795	8.149
BLZF1	4.466	5.584	5.289	5.404	5.854
BMF	2.737	3.551	2.119	3.485	2.688
BMI1	7.754	13.622	21.292	7.838	8.409
BMP1	1.86	2.992	3.256	3.063	2.433
BMP2K	14.919	6.91	8.007	5.527	8.789
BMP3	0.01	0.01	0.021	0.596	3.392
BMS1	2.605	3.073	2.789	4.705	3.893
BMS1P4	2.817	2.409	3.162	1.31	1.39
BNIP1	1.763	4.035	1.587	4.79	4.889
BNIP2	21.128	25.197	34.035	29.496	25.807
BNIP3L	20.659	13.225	17.824	11.425	9.243
BOD1	3.158	1.318	2.577	4.354	5.16
BOD1L1	8.198	4.502	7.559	7.595	5.713
BOLA1	3.069	2.302	1.562	2.111	1.832
BOLA3	2.882	7.435	2.207	5.038	7.642
BOP1	2.655	6.144	2.408	2.803	3.596
BORA	1.498	1.356	1.049	2.04	2.04
BPGM	1.897	2.172	2.155	3.072	2.922
BPNT1	3.243	3.132	3.039	5.07	4.617
BPTF	12.87	9.135	14.137	11.635	14.061
BRAF	4.288	1.722	6.685	4.441	5.606
BRAP	3.698	6.554	3.69	4.192	4.214
BRCA1	1.776	1.469	2.966	3.551	4.777
BRCA2	1.475	1.477	3.087	3.249	3.046
BRCC3	2.533	2.037	2.029	3.581	3.866
BRD1	5.951	6.404	5.047	3.689	3.21
BRD3	2.162	1.516	2.551	1.722	2.787
BRD4	4.036	2.109	5.067	1.242	2.561
BRD7	12.092	13.1	14.309	13.402	14.073
BRD8	9.117	1.83	8.416	6.841	6.297
BRD9	4.329	4.853	3.593	4.213	4.461
BRE	12.564	11.956	11.133	12.447	13.466
BRF2	1.68	3.538	2.608	2.852	1.745
BRI3BP	2.752	2.729	1.388	4.438	5.666
BRIX1	7.015	9.564	8.899	12.924	15.605
BRK1	23.217	13.903	21.399	22.852	24.345
BRMS1	6.779	6.935	5.126	5.389	6.723
BROX	10.546	16.885	10.967	7.676	6.398
BRPF1	4.694	11.159	6.225	4.191	4.913
BRWD1	13.054	10.926	18.703	11.3	11.719
BSCL2	1.603	2.72	3.003	3.522	4.453
BSDC1	7.936	12.189	8.719	21.389	11.632
BSG	24.659	35.481	24.501	30.395	35.531
BSPRY	6.526	4.498	5.416	5.35	5.772
BST2	21.263	13.14	13.107	8.369	4.126
BTAF1	12.303	8.691	11.961	10.763	9.059
BTBD1	9.537	9.872	7.94	9.607	8.698
BTBD10	5.34	2.166	2.758	4.714	4.878
BTBD2	7.732	11.992	5.779	4.75	3.36
BTBD3	5.946	6.412	7.044	4.187	6.109
BTF3	226.132	151.28	289.897	236.768	203.189
BTF3L4	4.349	4.219	7.459	7.84	6.225
BTG1	16.547	17.878	7.966	20.037	23.315
BTG2	23.032	95.76	17.206	26.263	7.233
BTG3	2.049	12.006	2.846	5.489	5.947
BTK	20.949	18.782	18.586	33.703	33.338
BTN2A1	4.05	3.965	4.3	5.116	3.709
BTN3A1	7.763	3.334	7.143	7.346	4.368
BTN3A2	9.892	3.647	8.582	10.22	5.779
BTN3A3	4.103	1.269	4.03	4.679	1.964
BUB1	1.529	2.035	2.264	4.161	4.16
BUB3	20.134	15.393	16.678	19.438	19.514
BUD13	3.249	3.012	2.765	3.729	3.911
BUD31	9.899	26.019	8.144	13.276	15.146
BYSL	1.14	2.165	1.551	3.148	2.361
BZRAP1-AS1	2.566	3.745	2.542	3.021	3.067
BZW1	22.318	41.432	28.331	42.867	30.988
BZW2	23.573	36.438	27.053	35.861	37.172
C10orf10	5.455	10.312	0.746	0.272	0.163
C10orf12	3.265	5.049	4.695	4.898	6.335
C10orf128	0.281	0.898	0.332	0.01	0.394
C10orf2	1.572	0.787	0.972	2.472	2.38
C10orf32	3.201	4.101	8.494	3.985	2.902
C10orf54	14.839	9.875	12.768	2.19	1.079
C10orf76	2.559	1.704	3.333	2.928	3.682
C11orf1	6.815	4.107	10.161	11.513	3.182
C11orf31	10.82	16.317	9.51	9.402	10.677
C11orf49	5.695	5.147	6.138	2.935	3.308
C11orf54	4.845	4.116	5.233	5.504	6.082
C11orf57	5.18	4.46	5.552	6.792	5.765
C11orf58	12.917	12.156	19.625	10.682	10.937
C11orf68	3.419	3.412	2.033	3.433	2.791
C11orf71	4.768	3.759	2.819	2.538	1.832
C11orf73	10.745	5.616	9.027	9.788	7.708
C11orf74	9.423	0.634	9.18	7.59	8.495
C11orf84	2.473	2.157	0.962	2.187	3.567
C11orf98	11.308	8.81	10.574	11.037	15.708
C12orf10	7.445	6.329	5.181	6.213	6.736
C12orf29	1.588	1.226	1.607	2.81	2.488
C12orf43	2.036	2.427	2.103	3.002	2.977
C12orf45	7.402	6.211	9.214	9.917	13.903
C12orf57	51.64	61.054	20.484	29.164	84.118
C12orf65	3.277	1.141	1.511	2.544	3.011
C12orf66	2.558	1.238	3.856	2.405	2.322
C12orf75	2.193	6.364	6.465	0.937	2.877
C12orf76	3.792	2.429	2.321	2.768	2.067
C14orf1	4.791	5.85	4.911	3.845	4.527
C14orf119	4.163	1.736	1.492	3.308	4.221
C14orf159	13.193	10.834	16.535	14.092	13.965
C14orf166	42.125	43.4	35.799	46.042	49.615
C14orf169	2.236	2.886	1.248	2.761	2.923
C14orf2	35.526	29.765	33.733	32.769	40.862
C15orf39	7.862	6.885	7.853	1.085	0.781
C15orf40	3.624	2.11	1.673	2.303	1.865
C15orf57	4.936	3.573	1.288	2.854	3.037
C16orf13	7.677	10.193	4.952	7.43	5.904
C16orf54	16.56	14.299	12.643	19.069	16.292
C16orf58	8.428	10.959	8.044	8.896	10.189
C16orf62	6.012	6.453	5.401	6.276	5.049
C16orf70	4.397	2.345	2.04	4.821	3.249
C16orf72	5.016	8.546	3.734	5.918	3.583
C16orf74	0.826	0.067	0.338	2.417	5.24
C16orf87	1.676	10.546	6.372	5.52	6.389
C16orf91	1.879	1.856	1.342	3.939	4.596
C17orf49	16.672	19.955	20.093	12.437	19.756
C17orf62	13.822	7.391	6.453	8.423	8.743
C17orf80	4.206	2.416	4.362	4.552	4.259
C17orf85	3.053	3.52	3.556	3.345	3.692
C17orf89	5.159	8.935	7.225	8.044	9.1
C18orf21	6.949	7.474	4.446	8.955	6.459
C18orf25	3.33	5.739	6.881	4.03	4.638
C18orf32	5.131	2.596	4.219	4.038	4.569
C18orf8	6.829	8.751	6.107	6.033	6.317
C19orf24	1.903	3.848	2.668	1.699	3.694
C19orf43	27.359	34.995	24.787	31.231	39.489
C19orf48	9.418	8.561	11.55	14.248	16.568
C19orf52	2.561	3.715	2.462	2.842	4.383
C19orf53	13.659	13.957	7.759	11.296	15.546
C19orf60	3.495	5.054	6.069	1.429	3.206
C19orf66	6.963	6.907	5.032	3.998	3.046
C19orf70	3.554	3.955	4.696	3.406	7.175
C1D	3.776	6.063	6.885	5.213	4.15
C1GALT1	3.111	1.924	3.389	2.678	1.742
C1GALT1C1	4.189	1.85	3.34	4.116	4.04
C1orf109	1.389	0.691	2.287	1.948	2.379
C1orf112	2.015	1.353	1.305	3.145	3.393
C1orf122	0.745	4.379	2.334	1.771	1.27
C1orf123	10.157	7.858	10.765	10.171	12.598
C1orf131	3.09	3.302	2.719	3.03	3.343
C1orf174	6.777	5.606	7.589	7.86	6.619
C1orf216	2.249	2.812	4.201	2.042	2.28
C1orf228	8.944	9.264	9.929	3.601	25.459
C1orf27	3.655	5.134	4.341	5.183	5.722
C1orf35	1.638	3.695	1.899	3.168	1.442
C1orf43	22.733	20.334	22.462	40.72	35.441
C1orf50	3.478	3.166	4.448	2.927	5.236
C1orf52	2.289	3.877	1.846	2.411	1.924
C1orf54	2.127	4.09	4.215	3.26	5.133
C1orf86	1.342	1.842	3.2	0.788	0.972
C1QB	0.124	0.108	0.021	1.604	5.084
C1QBP	27.153	38.847	36.804	61.528	69.317
C1QTNF4	0.9	5.961	4.874	2.073	4.232
C1RL	9.138	7.386	12.53	4.921	4.2
C20orf194	2.608	2.649	2.453	2.665	3.721
C20orf196	1.625	1.042	2.047	3.108	2.515
C20orf197	0.781	1.168	0.993	6.179	4.254
C20orf24	10.129	21.27	11.396	18.689	15.001
C20orf27	7.087	8.958	5.315	11.078	7.922
C21orf33	2	3.705	1.707	5.201	3.185
C21orf59	7.028	9.311	6.31	5.512	6.34
C21orf91	4.17	0.793	6.729	5.708	3.251
C22orf29	1.73	1.901	1.362	3.119	2.809
C22orf39	5.124	3.978	3.925	5.269	5.212
C2CD3	2.778	2.507	2.778	2.16	3.749
C2CD5	4.684	2.216	4.472	3.858	4.508
C2orf44	1.607	0.146	0.86	1.135	1.649
C2orf47	2.134	5.572	2.576	4.391	3.107
C2orf49	3.685	3.79	3.399	4.501	3.438
C2orf68	6.374	5.675	5.725	4.794	4.203
C2orf69	1.834	3.625	3.565	3.49	3.547
C2orf74	4.498	0.997	9.652	6.48	4.624
C3orf17	3.034	3.249	3.631	4.176	4.051
C3orf38	7.537	9.694	8.821	5.478	4.505
C3orf58	3.585	4.304	4.01	3.986	2.082
C3orf80	3.21	0.11	1.805	0.01	0.01
C4orf27	4.401	2.339	4.559	3.212	4.137
C4orf29	2.569	2.883	2.367	3.99	3.4
C4orf3	11.63	7.823	12.329	13.899	7.587
C4orf32	2.09	1.009	4.692	2.078	0.01
C4orf46	1.521	3.529	2.929	3.191	2.996
C5orf15	8.007	2.834	9.806	5.782	5.853
C5orf22	2.377	1.412	1.971	2.764	2.744
C5orf24	2.685	1.57	4.232	3.33	3.768
C5orf30	2.738	2.695	3.855	2.549	2.517
C5orf51	2.645	0.823	2.37	2.654	2.294
C5orf56	5.641	1.562	5.061	2.278	3.093
C6orf1	3.627	3.036	2.254	2.892	2.449
C6orf106	6.835	8.641	10.007	6.214	5.857
C6orf120	3.139	3.587	3.024	2.358	2.409
C6orf226	0.519	3.504	0.603	0.492	0.01
C6orf62	28.117	12.217	46.042	23.146	16.597
C6orf89	3.885	3.861	3.371	3.047	3.028
C7orf25	1.946	2.108	1.571	1.866	1.959
C7orf26	3.264	4.272	1.848	2.8	4.341
C7orf49	10.623	5.682	11.147	10.387	12.131
C7orf50	2.715	3.16	2.367	0.925	0.909
C7orf55	0.988	0.77	1.939	3.249	3.312
C7orf55-LUC7L2	7.273	3.305	3.408	4.586	13.514
C7orf60	3.499	2.57	3.841	4.415	2.728
C7orf73	8.225	2.261	9.858	5.883	5.042
C8orf33	2.964	5.876	7.084	5.277	4.578
C8orf58	1.464	3.204	1.975	1.823	2.274
C8orf59	17.205	6.473	15.641	14.982	14.511
C8orf76	2.957	3.892	3.779	4.502	4.332
C8orf88	3.681	4.434	1.72	0.01	0.171
C9orf114	2.607	3.415	2.647	3.095	3.477
C9orf142	3.761	7.283	2.006	2.486	4.315
C9orf156	4.003	3.854	3.525	4.254	2.904
C9orf16	10.693	9.861	5.114	3.862	4.141
C9orf41	3.571	3.381	3.892	6.141	3.634
C9orf69	2.395	3.175	1.568	2.022	2.231
C9orf78	12.401	19.844	12.875	14.952	14.741
C9orf85	2.91	1.135	3.028	3.027	2.191
C9orf89	16.793	16.766	10.871	3.606	1.445
C9orf9	3.456	1.988	1.183	4.666	1.359
C9orf91	2.169	1.363	2.869	2.588	3.896
CA1	1.616	4.742	0.458	1.067	4.938
CA2	0.886	5.411	10.06	14.701	20.704
CA5BP1	1.185	3.295	0.57	1.691	0.936
CA8	0.403	1.74	0.021	0.291	0.087
CAAP1	3.253	2.139	3.889	2.934	2.024
CAB39	9.56	9.711	9.238	11.218	9.742
CABIN1	7.722	6.129	5.914	4.114	4.354
CABLES1	1.601	0.938	3.15	0.18	0.957
CACNA1C-AS2	4.792	1.908	5.888	1.85	3.052
CACNA2D2	0.03	0.04	0.021	5.069	3.278
CACTIN	1.281	3.097	1.564	1.105	1.386
CACUL1	4.517	4.012	4.924	5.575	5.401
CACYBP	7.257	7.665	7.007	8.189	8.71
CAD	3.538	2.661	4.208	4.499	7.682
CALCOCO1	11.708	10.203	7.954	6.312	4.41
CALCOCO2	18.174	20.304	55.316	19.593	20.761
CALCRL	4.196	4.216	19.049	0.026	0.135
CALM1	14.519	14.265	7.549	15.026	12.897
CALM2	137.737	64.296	134.576	85.036	84.657
CALM3	17.664	30.348	19.74	26.019	22.462
CALML4	1.144	2.26	2.665	1.807	4.359
CALN1	2.743	4.949	4.468	0.029	2.144
CALR	105.099	139.265	144.824	315.266	297.698
CALU	3.571	4.081	5.096	6.095	8.933
CAMK1	1.098	1.297	0.021	0.082	0.01
CAMK1D	10.36	1.698	11.647	0.663	2.462
CAMK2G	7.923	8.528	7.654	5.108	4.343
CAMKK2	5.255	4.501	6.34	6.916	9.983
CAMLG	6.735	3.698	7.751	9.132	9.016
CAMSAP1	1.933	3.339	2.906	2.092	2.684
CAMTA1	4.963	4.627	3.495	5.764	5.377
CAND1	10.418	10.721	10.588	11.696	11.768
CANT1	3.858	6.376	3.553	4.198	2.879
CANX	55.728	19.527	66.569	74.704	74.704
CAP1	50.039	50.401	43.4	35.909	44.687
CAPG	21.287	23.842	20.334	0.435	0.388
CAPN1	14.966	21.389	14.863	12.566	9.875
CAPN15	0.947	3.272	1.681	1.176	1.598
CAPN2	13.114	12.405	3.893	4.633	2.031
CAPN7	5.015	3.816	4.274	2.6	2.822
CAPNS1	50.049	60.567	54.053	55.316	36.13
CAPRIN1	28.229	29.964	43.32	40.763	38.14
CAPZA1	34.024	18.769	36.718	28.611	24.887
CAPZA2	35.323	32.769	31.33	17.536	16.937
CAPZB	17.338	16.665	13.164	18.746	20.464
CARD6	2.771	2.495	4.14	4.551	2.65
CARD8	25.189	11.346	17.435	10.744	12.805
CARD9	2.226	4.657	1.984	1.923	2.355
CARF	3.217	1.885	3.409	1.897	2.03
CARHSP1	2.361	7.361	1.726	2.978	1.633
CARKD	2.188	4.253	1.27	2.408	1.545
CARM1	1.664	3.474	1.872	2.048	2.145
CARS2	7.222	12.52	5.549	6.662	7.372
CASC3	6.678	8.734	7.628	7.922	7.83
CASC4	10.17	10.01	13.219	7.044	7.234
CASD1	4.981	2.159	7.082	4.881	3.374
CASP10	13.129	10.967	8.462	4.837	6.702
CASP2	10.431	5.438	18.099	8.405	16.185
CASP3	14.184	6.023	3.462	26.584	12.833
CASP4	40.041	20.428	48.97	36.902	28.65
CASP6	6.826	5.546	2.919	10.066	9.635
CASP7	3.875	3.244	3.108	4.617	4.355
CASP8	19.39	21.261	14.536	17.834	13.97
CASP8AP2	4.31	2.784	5.18	4.085	5.726
CAST	21.528	10.937	2.433	11.396	1.451
CAT	88.761	112.439	103.859	43.999	52.154
CAV1	0.232	2.077	1.451	5.114	13.156
CAV2	0.135	5.624	1.06	0.408	0.405
CBFB	12.928	9.299	13.943	9.81	8.567
CBL	3.952	3.813	6.232	5.194	7.33
CBLB	3.775	3.873	2.118	3.635	2.588
CBLL1	4.509	3.176	3.851	4.105	3.064
CBR1	6.278	3.395	6.932	3.316	2.901
CBR4	2.183	1.157	2.743	2.313	2.801
CBWD1	3.937	2.616	2.785	3.542	6.597
CBWD2	3.573	4.456	3.153	3.612	4.304
CBX1	5.657	4.137	5.176	5.166	4.013
CBX2	5.427	3.897	7.619	5.088	7.037
CBX3	37.186	31.691	53.421	35.799	33.465
CBX4	1.336	3.644	1.851	3.718	1.578
CBX5	8.594	3.973	8.855	9.735	15.948
CCAR1	13.537	10.763	11.842	12.063	10.618
CCAR2	6.395	9.493	6.637	6.037	7.036
CCBL2	4.64	3.064	4.339	5.542	6.529
CCDC101	4.703	2.857	4.426	5.7	7.143
CCDC109B	13.388	4.605	0.021	2.736	0.257
CCDC115	5.711	6.232	5.334	5.506	4.36
CCDC117	4.698	4.204	4.857	5.546	4.898
CCDC12	9.693	12.611	5.962	7.909	7.989
CCDC127	3.13	1.575	2.082	1.275	1.527
CCDC130	6.739	6.04	5.372	3.667	3.819
CCDC132	4.136	2.76	3.608	3.217	2.777
CCDC137	3.608	2.164	3.035	2.967	2.542
CCDC138	1.817	1.107	1.276	2.642	2.986
CCDC14	10.957	7.48	12.379	7.321	11.302
CCDC144B	2.829	2.145	6.662	0.038	2.355
CCDC159	3.848	3.087	3.647	1.822	1.652
CCDC167	2.1	3.755	1.901	5.022	3.858
CCDC173	0.014	0.141	0.176	0.214	0.217
CCDC174	3.836	4.957	4.093	4.304	2.89
CCDC18	3.492	1.912	3.975	3.75	3.154
CCDC186	3.231	2.293	2.747	2.134	1.507
CCDC22	3.48	3.07	3.976	2.597	3.064
CCDC23	5.892	8.917	4.465	6.022	6.606
CCDC25	3.287	1.534	2.922	3.071	1.185
CCDC28A	6.389	4.888	6.714	4.382	4.521
CCDC28B	1.603	4.015	2.802	1.941	2.032
CCDC43	4.209	5.16	4.863	7.082	5.966
CCDC47	5.329	5.937	5.789	9.629	11.257
CCDC51	1.903	0.837	1.605	1.901	3.027
CCDC53	12.873	5.897	8.968	9.048	5.47
CCDC57	2.23	2.487	1.934	3.505	4.818
CCDC58	5.429	2.952	6.335	8.906	10.812
CCDC59	7.278	20.645	13.469	15.247	15.393
CCDC6	7.571	2.678	4.464	3.461	3.955
CCDC66	3.555	1.279	2.58	4.133	6.29
CCDC7	4.999	1.775	4.216	4.088	3.596
CCDC71	4.373	2.736	2.376	2.064	2.175
CCDC77	2.164	1.28	2.216	3.901	3.996
CCDC82	2.426	2.72	3.682	2.651	3.217
CCDC84	3.702	4.727	4.259	2.618	1.754
CCDC86	1.077	1.888	2.822	2.641	4.324
CCDC88A	11.82	7.593	15.723	8.364	7.695
CCDC88C	5.028	5.7	3.903	4.32	3.443
CCDC90B	2.972	3.012	3.195	4.126	3.704
CCDC91	3.67	4.592	7.072	6.134	6.925
CCDC93	3.887	3.034	3.18	3.692	3.687
CCDC94	4.264	6.629	6.704	4.493	5.149
CCL28	2.27	2.637	2.237	2.306	3.539
CCM2	12.46	5.096	7.319	10.852	8.498
CCNB1	3.169	3.796	2.72	6.335	7.258
CCNB1IP1	13.891	18.319	20.942	15.723	21.574
CCNC	8.638	6.496	6.748	6.687	4.777
CCND2	23.979	29.814	44.131	17.965	25.579
CCND3	10.951	18.134	10.71	13.35	9.531
CCNDBP1	9.599	5.751	6.113	7.457	6.92
CCNE1	0.412	0.825	0.79	3.834	3.51
CCNE2	1.395	1.44	2.305	1.498	2.825
CCNG1	34.624	18.879	34.943	58.803	42.391
CCNG2	2.974	4.2	2.884	3.565	2.731
CCNH	18.012	18.328	16.155	19.826	18.807
CCNI	44.247	37.412	60.567	40.379	61.356
CCNJ	1.211	3.428	2.689	4.397	4.225
CCNK	2.402	5.868	4.054	4.362	5.552
CCNL1	35.575	120.162	48.487	52.154	39.002
CCNT1	4.892	12.379	8.407	8.513	7.773
CCNT2	5.221	9.94	9.927	7.064	6.6
CCNY	9.369	13.869	11.138	11.622	9.72
CCP110	3.529	2.468	4.334	4.782	5.006
CCRN4L	1.52	10.499	5.405	10.854	6.308
CCS	8.104	6.93	8.743	3.96	4.42
CCSAP	1.724	2.545	3.483	3.516	2.798
CCSER2	4.093	2.423	3.335	8.038	2.645
CCT2	37.062	49.615	49.615	68.451	55.316
CCT3	33.076	36.718	33.518	48.561	53.064
CCT4	24.247	23.217	25.532	31.199	32.998
CCT5	17.572	19.141	16.398	25.421	28.76
CCT6A	22.044	22.528	25.459	30.81	28.561
CCT7	31.589	28.08	37.787	41.822	40.49
CCT8	38.061	31.355	33.217	37.172	40.039
CCZ1	1.889	3.267	1.573	4.127	2.41
CCZ1B	2.476	1.895	1.703	1.629	4.603
CD109	8.655	6.966	7.281	0.425	0.01
CD151	10.565	14.546	2.312	6.496	4.427
CD164	63.169	21.355	39.002	23.515	20.176
CD180	2.113	0.421	1.794	1.915	3.485
CD19	0.017	0.01	0.021	2.208	6.695
CD200	6.157	2.36	9.961	7.682	11.871
CD226	0.254	3.397	0.625	1.934	2.846
CD244	12.479	7.972	22.643	17.396	13.195
CD2AP	6.376	5.662	8.264	6.204	3.714
CD2BP2	4.413	5.328	4.489	4.547	4.811
CD300LF	8.933	5.124	9.365	11.463	10.795
CD320	0.815	2.522	0.736	2.108	3.678
CD33	11.022	12.223	23.734	6.415	18.634
CD34	47.199	56.902	124.663	52.885	76.84
CD36	12.908	29.04	1.732	0.354	1.015
CD37	40.019	25.532	39.309	20.761	17.487
CD38	7.314	9.973	33.239	60.092	24.623
CD3D	0.161	10.634	0.021	0.494	1.141
CD44	56.358	24.787	73.156	26.079	28.407
CD46	22.635	20.875	31.882	18.679	16.512
CD47	14.823	8.324	16.202	10.446	6.512
CD48	29.689	7.762	7.637	17.487	13.389
CD52	183.226	82.417	123.602	321.17	92.381
CD53	65.45	45.853	49.171	109.663	62.992
CD55	16.033	31.33	10.384	16.398	12.027
CD58	11.989	5.182	11.346	34.901	46.042
CD59	5.914	5.359	2.911	3.71	0.871
CD63	57.721	46.576	39.599	39.076	38.942
CD69	54.016	256.53	104.192	182.429	143.43
CD70	0.042	0.01	0.021	0.151	0.01
CD72	0.404	0.783	0.837	5.759	4.498
CD74	662.514	123.602	676.47	712.698	312.529
CD79A	1.659	1.36	0.72	3.512	5.855
CD79B	6.929	11.014	7.386	6.402	9.567
CD81	13.874	18.797	13.622	20.894	21.781
CD82	26.027	24.718	23.757	5.164	2.136
CD83	3.648	20.663	4.501	6.903	10.088
CD84	6.233	8.124	11.808	2.378	2.265
CD9	10.573	4.415	3.226	1.391	1.142
CD96	1.325	0.01	0.021	42.222	30.831
CD99L2	3.2	2.877	4.205	3.893	2.384
CDADC1	2.943	2.105	4.101	3.279	3.523
CDC123	12.757	18.689	16.273	21.793	22.68
CDC14A	7.31	7.733	9.534	3.894	3.903
CDC16	12.224	10.728	7.843	7.338	8.243
CDC23	5.516	2.595	6.143	6.595	6.269
CDC25A	0.816	1.694	0.795	2.202	3.202
CDC26	3.845	3.817	3.709	4.228	3.265
CDC27	4.698	5.166	6.045	4.694	4.419
CDC34	4.252	7.723	3.934	4.879	5.631
CDC37	24.304	36.161	20.615	25.165	23.625
CDC40	6.105	7.477	6.972	7.542	5.527
CDC42	82.651	97.263	91.237	95.76	78.989
CDC42EP3	5.432	9.086	11.15	1.372	2.134
CDC42SE1	27.323	39.599	20.555	20.875	12.685
CDC42SE2	21.816	8.4	26.509	23.049	14.669
CDC45	1.43	3.168	2.893	2.914	4.568
CDC5L	5.635	8.875	6.665	9.033	9.687
CDC6	1.926	2.375	1.674	2.631	3.813
CDC7	2.453	1.072	2.742	2.326	2.992
CDC73	3.487	5.146	6.26	3.289	3.366
CDCA4	2.737	5.527	6.836	4.035	6.165
CDCA5	0.942	3.314	1.461	4.118	6.182
CDCA7	10.43	11.976	15.323	17.665	23.282
CDCA7L	10.725	12.566	14.966	20.234	24.573
CDCP1	3.991	0.611	1.514	0.087	0.068
CDH2	0.319	3.24	0.021	0.033	0.01
CDH26	0.899	0.416	0.963	2.608	3.782
CDH5	0.008	1.203	0.14	0.01	0.057
CDIPT	8.224	7.262	8.49	5.106	4.448
CDK10	5.85	6.149	4.019	5.03	4.165
CDK12	7.545	10.504	8.71	8.286	9.295
CDK13	6.526	5.485	6.245	6.129	6.968
CDK14	2.918	1.898	1.544	4.359	4.287
CDK16	3.177	6.217	4.516	4.689	4.497
CDK17	6.012	10.44	9.519	5.365	5.032
CDK19	3.516	3.112	5.662	4.574	4.159
CDK2	6.657	10.064	6.451	4.923	5.517
CDK2AP1	36.084	33.217	22.794	13.646	14.817
CDK2AP2	4.329	3.32	3.086	3.252	3.86
CDK4	12.913	19.724	12.845	18.558	22.528
CDK5	2.321	1.365	1.077	3.864	4.75
CDK5RAP1	2.878	4.304	4.546	4.258	4.011
CDK5RAP2	3.553	3.383	3.836	6.411	9.096
CDK5RAP3	20.101	23.701	50.583	15.641	16.845
CDK6	60.132	48.835	87.55	69.503	61.786
CDK8	2.907	3.205	3.269	4.366	3.38
CDK9	14.165	14.638	7.757	6.023	5.052
CDKAL1	6.544	5.854	6.38	7.088	8.938
CDKN1A	3.982	9.114	0.274	15.068	5.807
CDKN1B	26.825	21.516	10.583	5.352	3.497
CDKN2AIP	7.744	5.302	5.459	4.563	4.946
CDKN2AIPNL	3.041	2.409	6.063	5.934	5.244
CDKN2C	1.317	12.147	0.021	15.157	12.958
CDKN2D	2.768	16.568	2.215	1.528	0.712
CDKN3	1.107	2.742	2.141	1.394	3.473
CDR2	1.359	2.275	1.056	3.547	3.464
CDS2	3.732	4.691	3.512	4.746	5.181
CDV3	25.338	30.677	30.988	37.967	30.446
CDYL	4.103	3.997	4.772	5.384	7.92
CDYL2	3.876	5.846	2.108	3.012	2.641
CEACAM6	0.01	0.898	6.499	0.255	0.337
CEBPA	6.063	7.2	6.292	7.604	1.55
CEBPE	0.06	0.018	0.516	0.427	3.832
CEBPG	4.452	4.082	3.603	5.767	5.383
CEBPZ	7.614	7.606	8.513	10.629	12.25
CEBPZOS	4.011	3.99	4.478	3.957	4.393
CECR5	2.775	3.985	3.932	5.109	5.758
CELF1	9.506	11.537	12.06	10.784	8.677
CELF2	18.091	11.501	20.114	13.746	13.792
CENPB	5.146	5.303	3.852	4.505	3.434
CENPC	14.892	14.355	15.004	16.079	14.389
CENPH	3.428	2.6	6.332	6.143	6.601
CENPK	2.715	2.623	3.636	3.856	6.19
CENPN	0.927	3.707	1.913	3.256	4.452
CENPQ	1.749	0.189	1.267	2.156	2.752
CENPT	4.368	6.377	4.898	3.705	4.77
CENPU	5.573	7.961	4.16	10.733	9.911
CENPV	1.019	2.072	0.475	0.875	8.878
CENPW	1.051	3.164	4.268	4.401	4.771
CEP120	3.439	1.195	3.132	3.127	2.733
CEP152	3.522	1.907	3.246	3.698	4.561
CEP192	7.895	5.689	8.092	8.354	11.537
CEP290	3.203	2.725	4.854	3.042	2.287
CEP295	3.596	2.785	3.686	4.889	4.916
CEP350	7.938	7.887	8.962	8.66	8.339
CEP41	1.25	0.42	3.229	2.42	2.94
CEP44	2.145	2.358	2.932	3.165	2.964
CEP57	12.62	9.954	14.982	14.067	14.49
CEP57L1	2.655	1.408	4.477	2.182	2.615
CEP63	4.972	4.646	5.966	6.107	7.95
CEP68	5.575	3.454	5.277	4.44	4.094
CEP70	8.338	6.482	7.327	4.461	6.664
CEP78	1.554	2.271	1.634	2.165	1.438
CEP83	3.842	3.416	4.203	3.389	3.285
CEP85	6.259	4.249	6.847	6.756	8.846
CEP85L	2.876	5.405	0.021	1.187	2.278
CEP95	5.214	8.085	7.807	6.798	6.977
CEPT1	7.966	2.894	5.003	9.208	8.559
CERCAM	1.442	1.587	1.491	2.457	3.276
CERK	7.396	6.997	6.518	5.995	3.299
CERS2	20.567	16.365	29.964	24.658	29.445
CERS4	1.641	3.286	0.021	0.312	5.445
CERS5	3.453	2.678	4.375	3.377	3.001
CERS6	8.376	7.412	16.165	18.797	15.203
CES2	2.572	2.542	2.327	2.995	2.756
CETN2	7.907	7.87	4.981	6.995	7.987
CETN3	2.933	1.127	2.732	3.917	4.168
CETP	0.083	3.089	1.121	0.487	0.971
CFAP20	7.848	31.882	6.061	12.722	18.015
CFAP36	7.282	2.848	5.791	5.409	7.842
CFAP97	7.252	4.777	2.973	6.291	4.561
CFDP1	10.839	8.213	9.436	8.105	8.948
CFL1	128.37	146.701	168.751	126.428	116.578
CFL2	0.97	2.547	3.211	1.343	1.439
CFLAR	32.964	27.038	19.563	21.185	14.607
CFP	11.863	7.512	6.158	5.177	7.644
CGGBP1	19.917	13.656	21.096	13.43	12.122
CHAC1	0.034	0.191	0.021	0.178	0.01
CHAF1A	3.053	5.57	4.089	3.933	6.289
CHAF1B	1.354	3.403	2.27	1.64	2.292
CHCHD1	6.467	5.012	9.513	7.711	6.466
CHCHD10	1.465	0.387	3.395	4.775	4.572
CHCHD2	80.89	69.972	70.451	53.932	72.285
CHCHD3	12.051	7.84	13.531	12.173	12.708
CHCHD4	1.738	0.83	1.814	3.483	2.648
CHCHD5	2.968	3.572	2.434	2.585	3.378
CHCHD7	6.555	3.709	5.314	9.284	7.738
CHD1	10.295	16.095	12.07	15.398	12.949
CHD1L	14.767	18.484	17.045	16.632	17.536
CHD2	23.197	35.339	26.543	16.41	19.194
CHD3	12.786	9.772	9.559	7.229	5.326
CHD4	23.876	28.248	29.222	29.551	29.765
CHD6	6.802	5.325	6.736	5.982	4.576
CHD7	0.069	0.772	0.13	1.051	1.378
CHD8	8.58	7.95	8.349	7.24	8.247
CHD9	11.418	8.89	13.276	9.66	9.453
CHEK1	2.977	3.585	3.389	4.498	5.249
CHEK2	2.786	4.444	4.204	6.76	6.903
CHFR	4.043	5.256	2.471	2.874	3.178
CHIC2	6.523	8.03	7.212	5.931	6.539
CHID1	2.15	3.473	2.755	3.197	4.344
CHKA	5.318	5.68	7.713	6.394	5.302
CHKB	12.043	10.341	7.375	6.183	6.428
CHM	2.488	1.513	3.29	3.174	2.101
CHML	4.38	5.538	6.362	4.948	3.761
CHMP1A	5.289	7.765	4.745	5.08	4.705
CHMP1B	28.716	39.922	20.577	15.052	15.18
CHMP2A	14.16	13.152	13.112	13.656	11.431
CHMP2B	4.821	5.995	5.798	4.865	3.063
CHMP3	9.584	7.616	9.264	7.725	5.838
CHMP4A	6.963	3.584	5.529	6.665	8.169
CHMP4B	4.387	6.916	4.563	3.884	5.697
CHMP5	7.717	6.83	6.694	8.03	9.818
CHMP6	3.771	5.463	4.372	3.006	3.017
CHMP7	4.087	2.186	2.686	4.036	3.447
CHP1	12.781	8.683	10.031	13.329	16.042
CHPF2	8.871	5.767	9.367	5.479	3.842
CHPT1	7.597	4.477	7.303	7.141	5.815
CHRAC1	5.2	5.604	5.145	3.922	5.088
CHRDL1	1.182	3.427	0.021	0.01	0.06
CHST10	2.189	1.904	2.19	2.175	3.073
CHST11	11.551	9.607	13.225	6.376	6.788
CHST14	2.664	2.723	3.329	2.701	3.047
CHSY1	7.715	8.13	7.118	13.633	11.323
CHTF8	8.434	4.675	6.868	11.642	10.784
CHTOP	7.659	9.723	8.296	9.694	9.692
CHUK	2.433	3.672	4.184	3.346	3.803
CHURC1	9.617	3.711	6.687	6.1	6.394
CIAO1	7.105	7.433	6.237	9.868	10.608
CIAPIN1	5.477	6.973	4.454	6.018	8.072
CIB1	10.572	11.617	10.546	9.779	8.836
CIC	3.525	4.214	3.303	1.928	2.04
CIDEB	2.873	3.943	2.205	2.163	2.688
CINP	3.748	4.846	4.79	7.74	5.821
CIPC	2.263	2.301	2.143	2.686	3.17
CIR1	7.156	8.142	6.574	5.363	4.851
CIRBP	51.609	67.553	85.036	45.598	48.561
CISD1	0.876	0.768	1.469	1.69	1.905
CISH	1.715	0.696	2.02	2.501	2.267
CITED2	16.769	24.686	21.574	19.475	22.832
CIZ1	8.132	7.975	5.162	4.223	7.223
CKAP2	5.182	3.569	9.973	7.807	8.455
CKAP5	7.334	7.849	8.548	8.479	9.238
CKB	0.33	24.279	3.032	1.244	6.254
CKLF	12.758	10.005	8.595	10.548	16.642
CKS1B	4.705	7.539	6.059	15.092	16.232
CKS2	29.233	34.171	17.264	33.582	37.913
CLASP1	5.692	5.646	7.611	5.348	5.424
CLASP2	4.068	3.713	4.905	3.772	3.651
CLASRP	4.344	9.523	5.167	5.996	5.626
CLC	3.514	1.07	0.947	27.167	58.091
CLCC1	4.03	4.134	3.743	3.677	3.933
CLCN3	2.614	4.692	3.267	2.956	3.274
CLCN7	4.496	9.487	5.385	6.93	7.066
CLDND1	6.112	4.321	5.208	6.529	6.313
CLEC11A	4.101	16.119	23.789	27.999	28.248
CLEC16A	4.153	4.499	3.288	3.028	4.183
CLEC1B	0.194	10.082	0.346	0.01	0.01
CLEC2B	17.349	15.884	13.656	14.355	5.944
CLEC4E	0.714	0.109	0.021	0.261	11.961
CLEC5A	0.026	0.067	0.377	2.603	35.075
CLECL1	0.646	3.895	0.465	9.42	0.679
CLIC2	7.176	0.354	4.246	0.285	0.49
CLIC4	5.999	11.813	9.371	4.293	3.897
CLINT1	15.085	9.142	25.637	26.792	25.744
CLIP1	6.001	5.392	4.827	5.185	4.072
CLIP2	6.952	10.106	5.71	2.592	1.443
CLIP4	6.14	3.041	5.903	4.839	0.697
CLK1	66.843	62.08	34.834	44.782	34.34
CLK3	8.697	13.731	6.903	9.441	7.412
CLK4	9.065	1.81	3.843	2.935	1.814
CLN3	5.582	3.353	5.155	2.487	3.253
CLN5	2.643	1.11	1.57	2.606	1.85
CLN6	2.495	4.173	4.016	6.144	8.935
CLNS1A	38.104	20.821	36.535	48.366	39.226
CLP1	1.548	4.191	2.486	3.615	3.235
CLPB	3.436	6	4.918	4.982	7.465
CLPP	3.874	5.626	4.633	5.398	3.489
CLPTM1	3.353	4.148	3.218	4.263	4.581
CLPX	8.546	8.368	6.844	8.011	8.172
CLSTN1	5.515	6.738	11.528	9.507	9.569
CLTA	25.29	18.306	21.667	20.077	21.226
CLTB	4.118	3.999	4.025	2.666	3.984
CLTC	15.21	19.485	18.474	19.986	16.632
CLU	13.857	3.271	0.617	3.815	0.215
CLUAP1	1.488	1.103	1.929	3.065	1.309
CMAS	5.425	6.87	4.805	4.442	3.28
CMC1	4.672	2.882	3.28	6.447	8.926
CMC2	8.404	9.398	5.822	9.534	11.381
CMIP	2.858	6.668	4.844	4.185	5.012
CMPK1	16.316	12.924	19.763	18.976	12.405
CMSS1	4.742	4.346	5.7	8.142	9.027
CMTM3	9.255	17.102	13.633	13.466	18.995
CMTM6	13.808	16.62	17.536	23.757	21.89
CMTM7	8.852	9.059	10.232	12.868	12.507
CMTR1	6.844	7.223	7.266	5.412	5.269
CMTR2	5.307	1.709	3.507	4.674	2.907
CNBP	30.234	28.356	31.934	30.446	30.073
CNDP2	4.604	5.412	5.237	3.94	2.961
CNEP1R1	3.085	1.999	2.337	2.406	2.509
CNIH1	10.805	6.333	15.068	9.826	9.471
CNIH4	4.807	2.917	2.602	4.931	4.173
CNN2	26.342	25.637	22.023	22.747	23.541
CNNM3	2.23	2.899	1.846	3.447	2.743
CNOT1	16.203	9.025	15.341	19.178	22.937
CNOT10	7.783	5.53	6.031	6.08	7.633
CNOT11	6.476	8.121	8.66	8.691	6.675
CNOT2	13.986	20.143	11.891	14.294	13.692
CNOT4	4.764	1.993	4.955	4.393	3.569
CNOT6	2.952	0.797	3.997	3.278	5.116
CNOT6L	7.867	3.632	10.913	6.892	6.505
CNOT7	18.975	18.62	20.037	23.315	21.244
CNOT8	16.892	9.732	24.948	22.512	24.402
CNP	2.477	3.933	2.848	4.14	4.047
CNPPD1	7.743	8.757	5.795	6.653	5.942
CNPY2	11.358	11.188	9.126	11.617	15.779
CNPY3	23.055	20.942	35.909	13.6	19.337
CNST	22.009	35.799	18.267	26.6	17.91
CNTLN	4.191	1.555	4.179	2.017	2.7
CNTRL	17.476	9.698	18.088	15.086	16.727
CNTROB	4.529	5.335	4.756	6.263	4.821
COA1	6.876	5.667	6.766	12.079	11.789
COA3	7.739	6.396	6.529	6.514	8.341
COA4	12.85	9.076	11.039	17.634	16.678
COA5	5.014	3.96	7.231	4.469	3.936
COA6	7.375	6.612	11.614	6.518	6.469
COA7	0.95	2.158	1.464	2.269	3.16
COASY	4.036	5.6	3.619	4.389	4.308
COCH	0.172	0.1	0.166	0.616	6.057
COG1	2.938	2.902	3.501	2.867	3.665
COG2	3.295	4.542	2.976	5.979	5.18
COG3	4.764	2.696	3.718	4.24	3.635
COG4	9.691	9.041	9.225	6.434	6.894
COG5	7.027	3.863	5.896	5.862	6.036
COG6	3.765	3.15	4.148	3.458	3.66
COG7	2.322	2.748	1.742	2.21	3.286
COG8	4.797	3.811	4.067	5.87	5.805
COIL	3.847	7.291	5.409	5.985	6.175
COL14A1	0.043	0.085	0.848	1.371	120.162
COL4A3BP	3.851	4.191	4.479	4.519	3.128
COLGALT1	9.571	9.808	7.932	12.058	14.917
COMMD1	15.884	11.447	8.108	10.9	15.357
COMMD10	9.273	2.455	8.625	6.155	6.265
COMMD2	5.607	3.805	4.399	4.188	4.015
COMMD3	18.36	17.705	17.759	17.577	22.452
COMMD3-BMI1	4.619	0.4	8.648	7.055	3.444
COMMD4	7.976	8.524	6.925	5.359	6.09
COMMD5	3.873	2.421	2.559	2.792	2.417
COMMD6	14.806	5.08	12.868	12.434	18.386
COMMD7	10.586	11.119	10.696	5.99	6.826
COMMD8	5.214	2.86	4.887	6.398	5.88
COMMD9	5.147	5.725	5.231	6.082	7.631
COMT	9.617	14.103	9.622	9.635	15.563
COPA	11.136	9.758	8.083	10.055	10.721
COPB1	18.988	13.97	18.782	20.577	17.985
COPB2	14.226	7.78	10.341	13.636	11.262
COPE	23.655	26.429	18.769	16.829	18.769
COPG1	13.995	14.579	12.562	12.395	13.636
COPG2	5.081	1.432	5.813	6.543	10.217
COPRS	4.804	6.802	6.27	6.52	10.499
COPS2	6.422	10.305	9.732	12.217	9.007
COPS3	14.66	17.142	13.809	19.374	22.98
COPS4	10.732	10.1	9.21	9.578	11.411
COPS5	14.083	9.567	12.442	12.281	11.26
COPS6	5.236	5.75	6.523	4.007	8.126
COPS7A	6.76	6.228	4.747	6.659	6.52
COPS7B	3.755	3.012	4.46	3.195	5.287
COPS8	5.452	5.985	6.734	7.162	5.616
COPZ1	15.149	12.575	12.536	21.574	18.703
COQ10B	3.935	7.369	5.975	6.83	5.539
COQ2	4.455	2.578	4.153	2.946	4.997
COQ4	3.639	5.056	3.25	3.859	6.389
COQ5	5.246	3.994	3.735	5.618	6.04
COQ6	2.398	3.4	1.98	3.599	2.492
COQ9	5.059	4.306	3.294	6.847	7.425
CORO1A	40.33	33.382	22.976	50.401	47.708
CORO1B	6.113	7.285	5.115	5.765	5.303
CORO1C	13.835	12.685	10.284	7.489	7.135
CORO2A	0.409	1.408	5.044	1.581	4.734
COX11	6.605	5.404	5.892	3.31	5.088
COX14	9.945	8.569	6.485	11.319	8.515
COX15	2.499	1.794	3.027	3.386	2.99
COX16	4.821	5.648	2.952	5.042	7.252
COX17	10.556	12.643	9.321	14.569	15.807
COX19	1.117	4.479	2.398	2.52	1.375
COX20	4.336	5.611	5.947	3.68	4.578
COX4I1	91.398	64.431	72.676	74.942	91.014
COX5A	22.785	17.774	24.658	24.752	30.021
COX5B	56.406	36.381	36.009	36.535	67.089
COX6A1	48.872	58.803	29.112	52.065	50.983
COX6B1	72.854	64.669	84.657	96.485	98.139
COX6C	25.918	21	23.343	29.765	39.309
COX7A2	30.322	23.363	35.251	37.511	35.799
COX7A2L	27.671	22.041	28.446	39.7	34.398
COX7B	64.866	47.794	61.054	60.228	74.942
COX7C	168.607	76.84	189.276	203.189	123.602
COX8A	43.814	41.648	47.369	32.331	61.054
CPA3	15.663	6.293	84.118	128.564	56.731
CPD	3.503	5.174	6.022	13.519	9.103
CPEB4	1.962	4.632	3.749	1.937	1.286
CPED1	3.704	0.01	2.958	0.04	0.075
CPNE1	21.57	16.378	14.882	18.879	19.273
CPNE2	4.76	10.301	6.068	5.23	9.629
CPNE3	8.599	8.3	9.81	2.028	1.785
CPNE7	0.094	2.618	0.525	3.792	5.825
CPNE8	7.483	3.908	5.55	0.035	0.062
CPOX	2.713	2.048	3.345	2.786	2.692
CPQ	6.156	9.911	3.306	5.376	2.24
CPSF1	6.513	9.145	5.882	4.865	5.176
CPSF2	7.172	5.098	7.524	8.494	7.276
CPSF3	10.68	8.362	11.828	14.265	13.809
CPSF3L	8.218	11.218	6.364	6.855	7.433
CPSF4	3.004	4.814	3.528	4.991	5.465
CPSF6	13.574	10.482	18.915	14.082	11.858
CPSF7	12.558	9.196	10.014	10.29	10.548
CPT1A	18.134	22.498	23.726	16.292	17.894
CPT2	2.844	1.684	3.283	3.499	3.66
CPXM1	12.959	12.89	15.708	13.258	24.434
CRACR2A	2.51	3.29	2.379	3.178	4.366
CRADD	1.926	3.117	4.26	2.667	3.565
CRAMP1L	3.421	4.837	4.128	4.884	5.657
CRAT	2.927	3.432	2.022	0.759	0.753
CRBN	17.836	14.686	14.658	19.194	17.183
CRCP	6.247	8.677	6.925	8.532	11.485
CREB1	4.329	1.849	5.136	3.746	3.746
CREB3	3.322	4.524	1.946	2.293	2.612
CREB3L2	5.438	2.588	9.004	4.203	8.452
CREB3L4	6.498	5.338	8.03	8.36	8.257
CREBBP	3.571	3.526	4.306	2.882	3.528
CREBRF	7.487	9.33	9.837	9.611	8.231
CREBZF	7.409	6.043	8.525	4.685	4.543
CREG1	31.833	22.852	44.561	31.656	21.096
CRELD1	2.838	3.011	1.839	5.113	7.325
CRHBP	25.014	0.728	15.502	1.497	1.171
CRIM1	1.937	4.466	0.259	1.993	0.142
CRIP1	39.838	23.072	10.555	12.719	22.37
CRIPT	2.681	3.128	3.942	2.555	2.19
CRKL	8.761	11.761	9.611	8.522	8.771
CRLF3	8.789	7.186	8.724	12.798	9.299
CRLS1	2.64	1.917	3.786	3.604	3.504
CRNDE	0.071	0.196	0.362	2.701	0.623
CRNKL1	6.211	5.484	4.569	5.598	4.306
CROCCP2	4.288	3.255	3.699	2.544	4.216
CRTAP	4.84	4.126	5.018	6.565	8.186
CRTC2	3.348	4.257	3.75	2.645	3.638
CRY2	2.855	5.264	2.401	2.949	2.323
CRYGD	0.283	0.738	1.209	0.01	0.26
CRYL1	5.64	2.662	1.312	1.075	2.203
CRYZL1	3.244	2.041	2.111	3.39	3.053
CS	16.604	19.394	17.487	21.635	30.606
CSDE1	60.272	72.464	77.208	83.505	66.569
CSE1L	10.84	7.863	11.62	14.546	15.188
CSF1	1.122	4.403	3.217	0.545	0.335
CSF3R	25.169	8.038	45.711	47.455	59.947
CSGALNACT1	0.456	2.243	6.312	0.666	1.063
CSGALNACT2	6.411	5.515	7.462	4.556	5.201
CSK	13.288	14.082	11.884	11.878	9.009
CSNK1A1	32.407	20.981	41.289	32.182	26.174
CSNK1D	3.569	3.582	2.839	3.123	3.231
CSNK1E	5.766	10.65	4.336	7.473	8.194
CSNK1G1	2.286	2.582	3.286	3.954	2.966
CSNK1G2	8.905	13.115	6.328	6.719	6.209
CSNK1G3	4.194	1.555	5.772	4.885	4.784
CSNK2A1	13.061	16.457	15.411	17.697	16.782
CSNK2A2	5.624	5.614	6.732	5.8	7.379
CSPP1	3.728	3.596	3.964	3.685	5.547
CSRNP1	11.532	64.003	15.026	28.131	18.229
CSRP1	14.973	27.385	10.295	9.238	9.157
CSRP2	0.01	0.138	0.337	5.577	9.431
CSRP2BP	2.273	0.911	1.937	3.012	2.365
CSTB	6.591	5.903	3.943	7.844	7.48
CSTF1	6.547	3.351	5.091	7.02	6.158
CSTF2	2.352	1.67	2.965	2.417	3.389
CSTF2T	5.532	4.367	6.23	5.823	3.132
CTAGE5	6.125	5.002	7.186	5.604	7.028
CTBP1	13.645	16.173	12.783	9.466	7.27
CTBP2	8.641	5.043	10.369	5.42	6.985
CTBS	3.438	0.591	4.323	2.086	1.255
CTCF	8.152	7.428	9.872	8.702	8.887
CTDNEP1	7.001	5.244	7.79	5.252	10.838
CTDSP1	12.221	11.463	10.237	13.135	12.719
CTDSP2	17.441	14.96	15.624	13.965	12.558
CTDSPL	3.692	2.417	4.782	0.819	1.581
CTDSPL2	5.591	6.577	8.175	5.589	7.856
CTH	0.115	0.937	0.483	0.229	0.301
CTNNA1	20.329	12.315	15.429	12.496	11.343
CTNNAL1	0.755	3.726	0.86	4.216	7.219
CTNNB1	36.248	44.189	34.563	41.501	31.882
CTNNBIP1	3.95	4.692	3.354	3.47	4.403
CTNNBL1	10.639	19.327	30.446	12.464	15.641
CTNND1	7.567	6.036	6.252	5.243	0.88
CTPS1	2.235	3.523	3.915	4.796	9.574
CTPS2	4.315	3.923	5.121	4.005	3.361
CTR9	5.359	3.65	4.978	5.829	5.901
CTSA	14.798	14.008	15.985	34.995	22.917
CTSC	21.317	16.547	27.038	38.578	26.95
CTSD	27.231	36.535	32.665	12.823	7.51
CTSF	4.588	2.286	7.105	1.049	1.023
CTSG	4.604	1.251	8.225	2.436	1.932
CUEDC2	8.339	10.477	8.651	8.762	11.319
CUL1	9.962	4.6	6.905	13.281	13.79
CUL2	3.552	3.588	4.817	3.554	4.476
CUL3	3.285	4.158	4.762	6.05	6.364
CUL4A	9.724	13.999	9.1	13.918	11.044
CUL4B	7.447	4.401	8.993	8.651	7.549
CUL5	4.424	3.783	5.596	4.853	5.129
CUL7	2.511	3.658	2.816	1.853	2.29
CUL9	3.057	3.772	2.499	2.839	3.236
CUTC	6.638	4.229	5.452	8.777	7.132
CUX1	16.71	15.554	16.519	15.226	14.701
CWC15	10.942	12.716	8.912	12.848	14.473
CWC22	4.356	3.151	4.769	4.439	5.118
CWC27	3.364	5.083	6.055	5.737	7.492
CWF19L1	4.645	8.382	6.92	6.594	7.611
CWF19L2	4.592	2.651	5.898	3.809	4.353
CXCL2	2.453	27.515	31.355	5.849	4.999
CXCL3	0.336	7.403	9.456	0.881	2.009
CXCL8	19.918	264.149	203.189	146.701	156.756
CXCR4	24.215	13.269	14.366	64.907	16.485
CXorf21	9.726	4.898	5.616	6.28	6.754
CXorf38	4.545	4.332	4.867	5.459	3.074
CXorf40B	1.895	3.531	1.858	1.427	2.056
CXorf56	3.648	4.3	3.14	4.851	5.311
CXXC1	4.527	4.294	3.774	3.754	4.887
CXXC5	12.018	6.68	5.458	2.023	1.345
CYB561	3.224	4.141	3.483	1.476	2.091
CYB561A3	3.793	4.222	3.346	3.591	2.753
CYB561D2	4.066	2.187	2.096	5.318	5.263
CYB5A	3.1	5.17	5.509	7.258	4.76
CYB5B	5.626	3.548	3.5	5.285	4.681
CYB5D2	3.007	4.27	2.479	3.805	3.926
CYB5R1	4.781	9.007	4.283	5.233	4.423
CYB5R3	5.168	9.103	4.47	4.095	3.894
CYB5R4	9.693	7.245	12.447	15.956	11.927
CYBA	24.682	27.338	34.299	26.543	28.891
CYBRD1	8.46	2.546	5.352	9.574	8.015
CYC1	10.946	16.727	12.15	16.485	17.264
CYCS	10.944	12.079	12.189	10.358	9.594
CYFIP1	5.421	6.022	3.68	4.659	2.228
CYFIP2	8.996	1.38	4.98	7.874	4.588
CYHR1	4.292	4.302	6.648	3.579	2.505
CYLD	7.196	8.028	7.631	6.172	3.622
CYP2R1	1.73	1.708	1.653	1.754	1.604
CYP51A1	9.551	11.296	11.971	4.832	3.382
CYP7B1	1.967	2.508	6.496	0.01	0.01
CYSLTR1	5.976	3.462	6.179	5.993	3.964
CYSLTR2	2.661	1.183	3.605	4.985	2.154
CYTH1	8.102	6.872	5.524	3.64	2.921
CYTH2	2.009	3.482	2.51	2.664	2.862
CYTH4	15.266	8.539	4.923	0.824	0.666
CYTIP	16.887	8.993	10.44	21.317	12.244
CYYR1	1.919	1.795	3.231	16.424	0.068
DAB2	1.898	3.797	1.461	0.999	1.757
DACH1	2.406	1.496	3.494	0.05	0.178
DAD1	40.107	23.061	21.535	84.657	59.377
DAGLB	4.105	5.492	4.304	9.004	12.722
DALRD3	3.844	3.084	2.698	2.683	3.708
DANCR	15.932	13.066	11.101	15.708	24.367
DAP	4.869	5.446	2.796	6.384	11.659
DAP3	14.997	15.563	11.481	17.045	21.808
DAPK1	22.941	14.415	20.176	7.98	3.797
DAPK3	1.638	3.39	1.326	1.544	1.167
DAPP1	9.121	6.157	4.732	5.462	5.061
DARS	12.55	12.147	18.519	18.015	16.02
DARS2	2.461	3.316	2.672	4.266	4.774
DAZAP1	8.609	17.834	10.714	11.257	12.345
DAZAP2	37.709	56.496	50.092	52.309	37.412
DBF4	1.499	3.597	1.934	3.094	3.399
DBI	29.647	33.762	37.586	76.84	47.926
DBN1	2.652	4.248	1.369	4.92	3.315
DBNL	16.415	20.176	9.417	11.443	10.007
DBR1	2.298	3.06	1.557	2.909	3.314
DCAF10	2.294	2.214	3.061	3.417	2.818
DCAF11	8.418	7.633	5.606	7.221	7.593
DCAF12	9.836	3.063	4.982	4.627	5.194
DCAF13	6.801	6.41	7.491	8.31	8.385
DCAF15	3.71	5.655	3.769	2.479	2.967
DCAF16	8.43	10.088	10.423	8.274	6.352
DCAF17	3.046	2.256	3.079	3.349	3.632
DCAF5	5.164	3.834	3.49	6.147	5.102
DCAF6	7.305	5.418	7.017	8.719	9.931
DCAF7	12.553	12.728	10.894	12.43	15.741
DCAF8	15.087	10.648	18.229	11.651	12.06
DCAKD	5.318	6.05	2.635	3.312	2.824
DCK	10.737	7.317	7.989	13.724	12.993
DCLRE1A	1.291	1.485	1.807	2.032	1.208
DCLRE1C	4.444	2.554	2.869	3.64	3.149
DCP1A	4.024	7.221	4.389	6.12	5.039
DCP2	5.37	2.738	6.614	9.749	7.384
DCPS	3.843	2.792	3.655	3.512	3.255
DCTD	10.206	8.31	7.996	7.715	7.166
DCTN1	9.175	9.333	9.949	9.26	6.815
DCTN2	13.621	10.863	8.186	8.523	8.358
DCTN3	8.506	7.725	5.005	6.232	6.501
DCTN4	8.143	7.003	11.234	12.416	9.904
DCTN5	3.867	3.894	3.87	4.73	4.067
DCTN6	7.031	8.02	7.162	7.984	9.81
DCTPP1	5.457	9.858	2.725	8.037	12.385
DCUN1D1	2.954	2.905	4.107	3.121	2.241
DCUN1D2	1.071	3.307	3.833	1.43	2.058
DCUN1D4	3.885	1.491	3.515	3.371	2.282
DCXR	4.952	6.323	4.886	4.756	5.348
DDA1	1.493	3.077	1.562	1.894	1.664
DDB1	20.398	28.131	17.697	22.176	19.013
DDB2	4.36	4.409	3.13	8.328	2.69
DDHD2	7.602	7.396	8.683	4.324	5.111
DDI2	2.219	2.121	1.856	2.357	3.391
DDIT3	11.263	79.296	13.204	21.962	10.801
DDIT4	2.17	20.555	7.745	3.87	1.298
DDOST	28.678	30.504	25.235	41.648	42.065
DDRGK1	4.803	5.372	6.289	4.228	2.508
DDT	4.526	5.95	5.216	7.51	5.861
DDX1	9.485	9.126	10.863	12.677	12.01
DDX10	5.181	4.597	8.203	7.644	9.745
DDX11	2.986	3.285	3.027	3.563	5.419
DDX11L5	0.008	3.277	0.213	0.01	0.111
DDX17	106.611	53.421	111.916	58.577	56.033
DDX18	7.887	8.707	8.603	10.778	12.619
DDX19A	4.368	5.93	3.44	5.348	6.35
DDX19B	3.847	4.679	2.511	3.471	4.239
DDX20	3.151	7.461	2.341	4.154	4.915
DDX21	11.82	25.421	19.654	26.429	32.364
DDX23	12.057	8.233	11.333	10.391	11.501
DDX26B	4.956	4.955	6.802	4.194	4.123
DDX27	6.632	8.409	9.168	10.947	10.73
DDX28	1.305	4.273	3.614	3.193	2.895
DDX31	2.604	2.091	2.168	4.142	5.108
DDX39A	9.933	18.995	12.287	9.214	12.829
DDX3X	68.726	103.859	139.265	54.053	55.595
DDX3Y	9.297	0.064	27.515	28.718	16.82
DDX41	8.018	5.149	8.557	8.158	9.985
DDX42	10.812	11.878	9.135	12.894	15.268
DDX46	5.375	2.825	6.134	6.282	7.591
DDX47	9.343	16.197	4.638	12.949	16.263
DDX49	5.25	8.759	3.394	5.932	4.222
DDX5	86.3	134.576	108.403	91.994	78.06
DDX50	9.255	8.729	11.099	11.276	13.31
DDX54	3.966	7.069	3.748	3.92	4.216
DDX55	3.882	4.75	5.156	5.841	6.259
DDX56	7.315	4.541	6.129	5.868	7.145
DDX58	4.495	1.231	2.958	2.587	2.017
DDX59	5.867	8.378	6.047	5.025	4.684
DDX6	15.624	18.376	23.072	27.763	26.353
DDX60	4.839	2.174	3.792	3.681	1.734
DDX60L	7.452	3.083	6.003	5.336	2.983
DEAF1	2.012	5.417	3.064	1.833	2.253
DECR1	12	10.137	11.756	10.037	7.41
DEDD	4.102	5.148	3.474	3.651	3.884
DEDD2	5.452	11.566	3.956	4.787	3.126
DEF6	16.117	11.903	13.608	7.098	8.144
DEF8	3.981	2.77	1.304	5.565	3.81
DEFA3	0.063	7.654	0.021	0.01	0.403
DEGS1	6.402	11.26	5.934	6.158	6.485
DEK	35.435	19.688	44.189	20.97	23.228
DENND1A	5.882	3.243	4.357	4.862	5.28
DENND1B	4.265	4.383	6.767	4.343	6.316
DENND1C	2.888	1.7	3.621	3.814	2.02
DENND2D	2.136	0.843	1.721	3.267	1.44
DENND3	5.632	12.115	11.06	9.27	10.198
DENND4A	8.388	8.457	13.568	4.318	6.204
DENND4B	5.009	3.679	4.531	3.142	3.735
DENND4C	8.623	4.797	7.718	5.566	5.124
DENND5A	19.075	15.665	15.195	14.442	12.759
DENND6A	4.284	3.269	4.809	6.043	3.992
DENR	14.123	14.587	17.127	14.56	11.622
DEPDC1B	1.171	1.286	1.69	2.009	3.015
DEPDC5	2.62	2.19	2.301	2.749	3.696
DEPDC7	0.681	0.272	0.021	2.131	3.091
DEPTOR	8.346	15.226	38.295	14.771	18.586
DERA	5.247	7.362	2.931	10.133	8.233
DERL1	5.725	8.816	5.942	9.445	9.564
DESI1	1.894	3.188	2.402	3.333	1.45
DESI2	3.915	3.594	3.096	3.942	2.396
DFFA	5.852	6.903	5.085	5.963	4.495
DFFB	0.99	1.791	1.906	4.807	4.054
DGCR2	4.594	3.561	3.876	4.64	3.68
DGCR6L	4.062	5.371	2.681	3.703	4.349
DGCR8	3.117	2.798	4.142	3.321	4.507
DGKA	7.144	7.053	4.165	9.187	4.062
DGKD	2.395	4.817	4.169	6.113	6
DGKE	1.848	2.267	3.142	1.217	1.671
DGKZ	13.791	15.801	17.237	7.472	8.691
DGUOK	8.068	11.138	7.517	7.877	8.327
DHFR	3.112	3.214	3.495	5.725	4.637
DHPS	7.921	9.51	8.022	9.066	14.569
DHRS4	3.044	3.511	1.923	3.701	1.775
DHRS4L2	2.247	3.016	3.423	3.799	2.602
DHRS7	11.857	10	12.294	14.222	15.282
DHRS9	0.491	0.743	9.485	0.505	0.632
DHTKD1	4.468	4.919	3.606	8.413	9.151
DHX15	25.867	36.97	27.535	27.864	33.762
DHX29	4.022	5.642	4.434	3.692	4.596
DHX30	6.669	11.922	7.497	7.113	8.328
DHX32	3.204	3.916	3.017	5.53	2.975
DHX33	1.552	1.023	1.463	3.583	4.535
DHX35	1.811	3.962	2.483	2.418	3.078
DHX37	1.592	4.047	2.091	2.559	3.061
DHX38	4.661	6.219	6.389	5.704	5.174
DHX40	9.028	8.718	8.765	9.818	8.618
DHX8	6.365	9.68	7.66	7.036	6.982
DHX9	22.535	30.073	24.61	27.894	32.073
DIABLO	7.104	8.357	6.273	7.717	8.942
DIAPH1	9.649	4.474	12.787	7.881	13.89
DIAPH2	8.672	5.347	10.152	7.673	9.961
DICER1	10.417	5.47	10.092	7.72	5.699
DIMT1	5.978	5.289	8.358	7.074	7.33
DIP2B	6.888	8.009	7.738	8.358	7.999
DIS3	3.48	5.5	4.418	5.323	5.166
DIS3L	5.202	6.136	6.538	6.338	6.651
DIS3L2	4.727	4.467	6.795	4.358	4.952
DISC1	7.313	7.344	10.972	7.237	10.705
DKC1	10.651	10.46	13.66	12.483	15.008
DKFZP586I1420	3.162	4.36	7.074	3.817	3.827
DLAT	2.963	3.096	4.802	4.576	3.8
DLC1	2.163	2.055	2.061	1.019	3.057
DLD	6.127	7.484	8.47	10.007	8.663
DLG1	5.129	4.774	7.47	5.835	6.114
DLG4	2.911	3.221	1.997	1.645	1.626
DLGAP4	2.28	1.982	1.686	1.454	3.147
DLST	10.566	14.708	11.863	13.66	13.608
DMAP1	2.197	2.559	4.907	2.929	3.157
DMTF1	19.544	9.938	16.879	9.646	7.553
DMXL1	6.288	2.444	6.449	4.877	4.464
DMXL2	6.689	0.576	3.089	0.609	1.807
DNA2	1.084	1.054	1.989	2.29	2.765
DNAAF2	2.03	5.467	1.321	2.392	3.742
DNAJA1	41.97	74.137	50.752	50.752	42.26
DNAJA2	7.541	11.495	7.518	11.719	11.099
DNAJB1	9.322	33.169	11.528	16.273	12.946
DNAJB11	7.342	16.339	8.364	11.659	14.204
DNAJB12	4.211	5.639	3.886	3.989	3.415
DNAJB14	4.223	4.784	5.844	3.633	3.59
DNAJB4	2.667	6.523	3.164	2.763	3.13
DNAJB6	19.662	15.912	31.822	33.762	28.021
DNAJC1	11.456	7.237	16.02	4.316	10.464
DNAJC10	12.027	7.489	10.491	8.378	7.125
DNAJC11	3.986	3.824	3.57	3.945	4.92
DNAJC12	1.988	0.671	2.985	7.151	3.689
DNAJC13	7.708	4.596	11.188	8.585	8.966
DNAJC14	4.99	6.543	6.073	11.364	10.42
DNAJC15	3.612	3.072	4.608	4.431	3.56
DNAJC16	2.365	1.916	3.139	3.456	2.908
DNAJC17	5.948	3.561	3.839	1.917	4.247
DNAJC19	5.632	3.105	5.39	3.76	5.318
DNAJC2	5.224	11.227	9.803	9.23	8.775
DNAJC21	2.834	4.576	4.269	4.497	3.928
DNAJC25	0.638	1.898	1.132	3.265	2.113
DNAJC3	5.315	7.542	5.38	6.145	6.347
DNAJC4	4.974	5.235	6.157	2.843	2.74
DNAJC5	3.569	3.936	4.273	4.325	3.446
DNAJC7	11.872	10.06	12.443	14.937	11.519
DNAJC8	20.81	24.658	19.8	20.017	23.701
DNAJC9	11.177	16.185	14.579	15.008	16.398
DNASE1L1	5.141	4.148	4.095	2.691	1.769
DNASE2	4.236	4.269	2.717	4.723	4.685
DNM1L	11.201	15.247	12.232	12.91	10.822
DNM2	12.819	15.042	10.201	9.904	11.209
DNM3	1.031	3.183	0.756	0.377	0.423
DNMT1	6.981	9.27	8.666	6.87	9.09
DNMT3A	7.093	8.501	10.618	8.667	10.682
DNPEP	5.837	5.076	4.996	4.268	4.674
DNPH1	4.567	7.611	4.064	5.866	5.365
DNTT	1.674	0.849	0.021	19.654	5.656
DNTTIP1	3.943	5.694	4.826	6.465	6.023
DNTTIP2	10.754	22.937	14.62	18.077	17.223
DOCK1	5.813	6.411	0.021	0.098	0.048
DOCK10	6.036	1.88	3.959	2.196	3.776
DOCK11	19.098	17.923	27.291	19.1	24.658
DOCK2	33.552	15.398	37.067	32.23	27.894
DOCK5	8.316	6.581	11.922	6.642	6.763
DOCK7	4.206	3.939	4.843	3.645	3.102
DOCK8	20.519	15.921	21.652	16.575	18.456
DOK1	5.463	5.905	11.003	6.556	8.477
DOK3	6.574	3.885	11.642	10.719	14.336
DOLPP1	1.754	1.59	1.722	1.842	2.035
DONSON	1.033	1.774	2.4	1.513	2.098
DOPEY1	3.541	2.46	2.215	2.641	1.799
DOPEY2	1.856	1.892	2.121	3.62	3.921
DPAGT1	2.424	2.168	2.317	3.44	3.032
DPCD	1.646	1.311	2.383	1.944	2.979
DPEP1	0.01	1.585	0.215	0.931	11.739
DPEP2	5.937	3.699	1.917	1.413	1.042
DPEP3	0.059	0.016	13.76	0.072	0.01
DPF2	8.48	5.014	6.892	6.546	6.634
DPH1	5.893	7.122	4.102	5.212	4.151
DPH2	2.809	3.765	3.045	3.578	5.632
DPH5	4.223	3.86	7.57	5.71	7.918
DPH7	3.671	3.516	2.198	3.003	4.695
DPM1	8.131	11.066	5.172	10.098	8.402
DPM2	2.28	1.97	2.676	2.054	2.21
DPM3	7.391	5.892	3.863	3.987	5.214
DPP3	3.338	5.575	5.588	8.254	6.402
DPP7	11.124	13.179	4.513	6.987	3.037
DPP8	4.167	2.465	3.936	3.79	5.308
DPP9	1.848	4.063	2.125	3.325	4.25
DPPA4	8.978	0.01	14.937	0.01	0.01
DPY19L3	2.273	1.966	2.731	3.337	5.398
DPY19L4	3.066	1.514	4.374	2.877	2.754
DPY30	10.577	3.253	6.97	6.813	7.361
DPYD	20.33	9	15.605	15.524	3.313
DPYSL2	17.225	10.458	15.213	0.392	3.192
DPYSL3	10.016	0.419	3.662	0.01	0.052
DR1	9.775	15.405	14.035	10.662	10.959
DRAM1	4.729	5.399	2.197	5.639	12.728
DRAP1	19.797	21.667	25.498	9.301	8.971
DRG1	11.452	15.052	11.326	13.731	16.197
DRG2	4.735	5.355	5.253	4.408	5.17
DROSHA	5.133	3.857	4.725	4.021	6.117
DSC2	0.973	0.038	0.021	12.361	1.005
DSCR3	9.606	7.366	7.308	9.017	7.928
DSE	4.185	1.957	1.576	2.062	0.566
DSG2	3.476	3.091	6.851	0.141	0.093
DSN1	3.269	2.963	3.399	4.135	5.094
DSTN	10.335	10.317	11.309	11.159	9.922
DSTYK	2.087	3.892	2.826	1.796	2.122
DTD1	9.614	10.472	9.318	5.709	2.009
DTD2	2.012	2.393	3.129	2.502	2.755
DTL	2.219	4.987	2.659	5.171	6.221
DTNBP1	2.721	1.619	1.34	2.889	4.07
DTWD1	3.2	1.181	3.666	3.132	2.591
DTX3L	9.822	5.623	8.015	10.881	6.856
DTYMK	2.857	4.769	4.782	3.082	5.868
DUS1L	6.105	11.815	7.003	6.308	6.88
DUS3L	2.809	7.856	3.933	2.424	3.537
DUSP10	14.257	39.226	12.079	24.011	14.153
DUSP11	7.633	3.414	5.981	4.173	5.001
DUSP12	5.73	7.402	3.336	4.637	7.031
DUSP18	4.295	1.038	1.372	1.575	0.891
DUSP2	1.905	39.489	2.006	11.316	16.339
DUSP22	6.956	4.152	6.908	7.61	5.534
DUSP23	6.099	6.145	3.746	4.376	7.053
DUSP3	9.595	11.279	12.924	16.155	11.456
DUSP5	0.385	5.292	0.021	3.713	2.267
DUSP6	22.776	128.564	22.554	20.727	30.649
DUSP7	2.075	0.971	0.952	0.515	0.65
DUT	15.613	11.252	19.374	11.739	15.277
DVL1	1.785	3.9	2.137	1.559	2.06
DVL2	4.187	4.025	3.52	2.96	3.515
DYM	9.842	5.706	11.173	10	15.292
DYNC1H1	14.166	13.448	13.965	10.484	13.289
DYNC1I2	9.843	6.987	10.744	8.228	7.386
DYNC1LI1	7.254	8.089	8.054	7.718	7.462
DYNC1LI2	4.588	6.726	6.347	4.245	2.623
DYNC2LI1	3.816	2.196	1.418	5.768	2.596
DYNLL1	42.113	20.687	31.656	44.329	52.885
DYNLL2	7.426	10.092	7.915	8.871	6.556
DYNLRB1	26.375	27.637	21.226	24.718	23.902
DYNLT1	12.558	7.669	7.268	6.523	9.883
DYRK1A	18.804	16.129	16.648	13.834	13.448
DYRK2	2.895	4.553	1.284	3.017	3.011
DYRK3	2.292	8.177	3.667	2.639	3.44
DYRK4	4.751	3.247	4.331	3.237	4.253
E2F1	1.248	3.042	2.57	4.166	6.172
E2F3	5.386	6.151	5.949	6.856	7.754
E2F4	11.44	14.473	6.916	13.156	13.44
E2F5	2.583	0.351	1.84	2.252	1.149
E4F1	1.841	3.2	1.683	1.205	2.207
EAF1	3.875	9.048	4.612	4.826	4.007
EAF2	29.356	17.435	29.04	21.168	29.697
EAPP	11.061	14.871	14.808	9.304	10.624
EARS2	1.671	2.08	2.624	4.561	3.901
EBAG9	2.685	3.615	5.085	3.475	3.347
EBLN2	2.35	5.403	3.214	3.506	2.458
EBLN3	6.634	6.17	9.345	10.176	9.665
EBNA1BP2	7.836	7.8	6.563	11.542	15.591
EBP	7.335	8.933	8.12	8.828	11.642
EBPL	23.417	15.44	28.544	20.821	15.648
ECD	7.781	10.992	9.507	8.846	9.409
ECE1	1.978	5.677	0.354	0.271	0.861
ECH1	11.243	15.195	11.154	12.699	15.042
ECHDC1	6.567	3.706	4.488	8.536	9.281
ECHS1	14.704	17.448	20.077	26.95	17.142
ECI1	3.029	3.358	2.203	2.28	3.626
ECI2	11.756	9.063	5.75	7.386	6.832
ECSIT	2.666	2.852	3.168	2.066	3.569
EDC3	2.013	0.727	1.959	1.426	2.252
EDC4	5.801	6.687	5.496	5.664	5.604
EDEM1	5.072	9.096	5.988	28.103	14.288
EDEM2	9.082	10.574	7.159	13.56	11.9
EDEM3	5.765	3.68	8.507	8.707	8.425
EDF1	58.619	45.932	51.335	42.065	48.037
EDRF1	3.371	3.458	3.265	3.527	3.423
EEA1	2.752	1.466	4.121	3.675	3.839
EED	1.878	2.699	1.965	2.744	1.945
EEF1A1	1776.83	1776.83	1648.53	1776.83	1648.53
EEF1B2	343.463	380.347	394.084	539.979	507.855
EEF1E1	6.093	6.297	8.833	10.029	8.482
EEF1E1-BLOC1S5	0.231	0.007	0.113	0.021	3.333
EEF1G	680.203	772.237	728.621	683.936	570.53
EEF2	302.445	388.28	352.266	307.192	270.616
EEF2K	3.397	3.766	5.062	5.375	5.506
EEFSEC	1.763	1.834	1.793	2.476	3.187
EFCAB13	2.003	1.52	5.694	5.581	2.919
EFCAB14	9.019	4.895	6.255	9.306	7.354
EFCAB2	2.176	3.097	4.825	2.717	4.204
EFHC2	4.197	2.308	2.982	0.073	0.065
EFR3A	3.339	4.86	5.165	5.545	3.799
EFTUD1	4.42	2.867	4.663	4.716	5.407
EFTUD2	8.488	11.357	9.567	12.882	13.066
EGFL7	25.155	26.307	29.739	20.981	24.388
EGLN1	1.56	4.138	4.529	4.728	4.88
EGLN2	6.134	6.165	5.883	6.187	4.841
EGR1	14.154	19.943	8.754	22.832	51.424
EHBP1	3.232	2.695	4.155	2.784	4.53
EHBP1L1	8.124	7.642	9.414	1.97	2.458
EHD1	2.988	5.569	1.862	4.033	3.199
EHD3	2.922	4.027	2.443	3.031	1.277
EHMT1	7.342	6.664	7.464	4.929	6.202
EI24	4.839	6.175	4.055	5.749	6.629
EID1	36.417	20.615	40.763	17.551	9.547
EID3	1.194	6.305	1.833	2.907	3.89
EIF1	94.663	105.775	135.713	67.93	113.347
EIF1AX	7.119	10.618	10.395	8.169	6.338
EIF1AY	4.799	0.01	15.771	15.195	7.261
EIF1B	11.108	12.488	16.908	8.231	11.992
EIF2A	12.893	14.678	22.937	22.207	27.053
EIF2AK1	7.905	10.484	6.419	6.933	9.68
EIF2AK2	6.118	5.741	5.726	4.524	4.376
EIF2AK3	1.777	3.557	1.715	2.918	2.742
EIF2AK4	7.1	8.149	6.727	8.245	6.612
EIF2B1	10.151	11.234	11.36	10.137	10
EIF2B2	4.186	4.418	3.985	4.134	3.404
EIF2B3	2.878	2.843	4.729	4.094	4.607
EIF2B4	3.265	2.128	3.804	2.695	4.626
EIF2B5	5.353	6.947	5.639	7.204	6.685
EIF2D	13.901	14.294	12.916	14.278	21.185
EIF2S1	5.284	5.424	5.916	8.398	9.208
EIF2S2	11.663	11.726	11.768	15.221	15.851
EIF2S3	51.017	38.242	43.845	61.356	59.148
EIF3A	23.331	21.132	26.444	43.4	38.242
EIF3B	15.245	26.95	20.13	26.366	27.455
EIF3D	57.244	54.902	61.528	59.947	64.296
EIF3E	161.666	74.404	231.136	221.814	184.022
EIF3F	63.382	50.583	64.003	75.382	58.668
EIF3G	41.377	40.405	35.441	31.622	40.379
EIF3H	81.739	51.145	75.382	91.014	105.775
EIF3I	31.663	45.066	30.276	38.044	48.67
EIF3J	7.261	5.729	11.257	8.979	11.481
EIF3J-AS1	4.683	2.508	2.663	2.254	2.155
EIF3K	67.878	47.13	52.885	64.431	73.899
EIF3L	111.185	85.036	140.28	143.43	132.951
EIF3M	46.638	30.762	65.478	63.195	53.495
EIF4A1	105.775	118.73	170.658	215.497	159.853
EIF4A2	96.612	75.887	102.986	90.607	82.08
EIF4A3	9.956	14.399	10.919	14.011	15.904
EIF4B	92.655	89.783	102.609	155.061	98.474
EIF4E	4.232	5.604	3.719	6.466	5.711
EIF4E2	8.924	6.347	5.109	9.384	11.474
EIF4E3	2.574	0.517	0.415	3.968	0.112
EIF4EBP1	11.629	14.042	13.14	13.123	20.114
EIF4EBP2	5.978	4.772	6.305	9.493	9.353
EIF4EBP3	1.708	0.536	2.872	2.829	3.109
EIF4ENIF1	2.74	3.216	2.589	2.88	2.97
EIF4G1	14.012	21.428	18.26	19.879	20.077
EIF4G2	68.979	73.156	76.222	65.072	63.195
EIF4G3	11.392	14.516	15.234	9.872	11.714
EIF4H	34.057	47.455	42.165	37.913	33.913
EIF5	21.287	53.495	32.863	27.124	21.292
EIF5A	42.087	58.668	56.902	78.06	86.836
EIF6	19.901	25.099	16.937	22.138	35.909
ELAC2	5.574	7.628	5.631	6.544	6.843
ELAVL1	2.646	3.265	4.001	4.072	5.148
ELF1	28.939	25.933	28.81	48.835	45.066
ELF2	11.529	15.538	11.501	10.954	10.334
ELF4	5.358	4.021	6.029	2.016	2.567
ELK1	2.535	4.199	3.141	3.164	2.794
ELK3	9.319	5.97	11.917	1.082	2.717
ELK4	4.872	7.652	5.508	5.899	5.59
ELMO1	32.225	24.328	53.345	14.454	23.757
ELMO2	4.132	4.73	2.427	5.346	6.433
ELMOD2	2.681	0.906	3.456	2.527	1.875
ELMSAN1	5.144	8.979	5.513	7.317	5.822
ELOF1	6.912	3.425	4.097	5.231	4.62
ELOVL1	11.532	5.615	8.597	8.658	9.677
ELOVL5	15.824	9.304	17.052	13.185	18.279
ELOVL6	0.987	0.704	1.096	1.141	0.41
ELOVL7	1.414	1.802	6.789	0.427	1.271
ELP2	11.68	10.201	12.03	13.911	14.399
ELP3	4.566	4.902	6.144	8.981	7.391
ELP4	3.347	2.877	3.954	3.846	4.517
ELP5	6.426	12.395	4.408	6.656	10.12
ELP6	3.715	3.382	3.129	5.745	5.648
[truncated: 5,824 more rows]

## Sheet: sKH1_RNAseq MM.vs.KD
geneName	MM.D2	MM.D4	MM.D10	KD.D2	KD.D4	KD.D10	FC_D2	FC_D4	FC_D10
AAAS	11.7087	11.3666	11.8973	11.3813	11.3028	13.6352	-0.0409111	-0.00811908	0.196699
AAGAB	9.2222	9.20241	9.56756	8.48237	8.89317	9.58527	-0.120644	-0.0493128	0.00266702
AAMDC	4.35753	5.47178	3.76149	3.94621	3.79323	5.43794	-0.143042	-0.528586	0.531755
AAMP	19.63	16.8512	18.4585	19.5513	18.2471	21.2601	-0.00579808	0.114818	0.203861
AAR2	7.38248	7.42877	8.16447	7.39161	7.19614	8.20871	0.00178155	-0.0458985	0.00779541
AARS	27.0247	37.9937	29.155	26.9367	35.2947	25.8422	-0.00470571	-0.106305	-0.174015
AARS2	4.63161	4.24012	4.2219	4.70497	4.31281	4.32819	0.0226715	0.0245259	0.0358701
AARSD1	8.59664	8.24934	9.08653	9.56112	8.3737	9.56238	0.153408	0.0215874	0.0736401
AASDH	1.90558	1.70975	1.74875	2.05627	2.04116	1.95331	0.109803	0.2556	0.159597
AASDHPPT	13.9341	13.9127	11.5437	13.7474	15.485	13.3703	-0.0194554	0.15447	0.211923
ABCA11P	2.80001	2.55608	2.19457	3.02532	2.791	2.3306	0.111657	0.126848	0.0867612
ABCA2	5.76558	7.75752	9.50427	6.48165	7.85593	9.5462	0.168896	0.0181862	0.00635087
ABCB10	7.07501	5.90734	5.30179	7.11547	7.28853	6.82586	0.00822526	0.30312	0.364532
ABCB7	7.15678	6.43638	7.1137	7.95647	7.16294	7.88389	0.152818	0.154302	0.148308
ABCB8	1.7063	1.83454	1.54941	1.3418	1.71219	2.0033	-0.346711	-0.0995749	0.370663
ABCC1	1.72501	1.77069	2.03248	1.92291	1.86754	1.6975	0.156682	0.0768212	-0.259836
ABCC4	7.96589	8.86661	8.18944	8.06386	10.1486	8.69659	0.0176347	0.194821	0.0866848
ABCC5	2.17176	2.40245	2.38636	2.74891	3.12703	2.61351	0.339993	0.38029	0.13118
ABCD3	10.195	8.77267	8.05683	9.38394	8.88526	8.21536	-0.119592	0.0183973	0.0281107
ABCD4	3.02488	3.09973	2.89077	3.36915	2.79569	3.12388	0.155505	-0.148942	0.111882
ABCE1	29.9204	29.693	28.2491	28.6857	33.086	30.1347	-0.0607951	0.156099	0.0932251
ABCF2	14.703	15.0789	13.7856	14.6509	15.4333	15.3095	-0.00511552	0.0335107	0.151268
ABCF3	5.34888	5.10863	5.34697	4.90903	5.20652	5.39205	-0.1238	0.0273831	0.0121099
ABHD10	12.5167	13.1951	11.7652	11.6161	14.1069	13.316	-0.107729	0.0963922	0.178635
ABHD11	1.80912	1.58653	2.17512	2.09149	2.06426	2.6812	0.20924	0.37975	0.30178
ABHD12	5.71638	6.08456	6.35123	6.0624	5.67562	6.88117	0.0847875	-0.100375	0.115618
ABHD13	2.57996	2.76147	2.22572	2.6558	2.72683	2.76592	0.0417973	-0.0182099	0.31349
ABHD14A	3.42911	3.95158	4.09541	4.50533	4.5963	7.13488	0.393799	0.218043	0.800881
ABHD14B	11.6985	11.8998	14.467	13.0467	13.1443	15.6237	0.157364	0.1435	0.110967
ABHD15	1.95765	2.28986	1.93472	1.90766	2.18586	2.75431	-0.0373195	-0.0670632	0.509567
ABHD17A	4.16155	4.46373	5.93145	3.60642	2.89882	3.07427	-0.206556	-0.622784	-0.948142
ABHD17B	10.6315	10.3914	10.0884	10.9108	10.2843	9.11928	0.0374056	-0.014951	-0.145702
ABHD2	13.2356	14.5932	14.1987	12.8142	14.2818	10.6769	-0.0466797	-0.0311205	-0.411263
ABHD3	2.94194	3.10313	1.83497	2.62322	3.51917	2.89696	-0.165427	0.181513	0.658783
ABI1	12.0805	13.4305	12.2049	11.5757	12.6126	11.8741	-0.0615742	-0.0906454	-0.0396411
ABI2	3.28395	2.97918	2.74971	3.50324	3.04946	1.88129	0.0932568	0.0336377	-0.547557
ABL1	17.814	18.8708	18.3996	16.6647	14.6389	12.9026	-0.0962188	-0.366347	-0.512007
ABL2	2.50072	2.56179	2.44756	3.02806	2.89993	2.64268	0.276054	0.178867	0.110658
ABLIM1	2.72293	2.2511	1.8656	2.67197	1.78397	1.19398	-0.027257	-0.335546	-0.643864
ABRACL	54.4379	46.0554	42.5988	53.2623	48.9932	42.3375	-0.0314975	0.089212	-0.00887572
ABT1	8.75882	9.07012	10.2629	8.58965	7.87129	8.51071	-0.0281376	-0.204523	-0.270093
ACAA1	6.31407	5.42026	6.09382	5.64203	4.74247	6.55957	-0.162355	-0.192725	0.106254
ACAA2	12.9991	12.6549	13.3346	12.7109	12.1941	12.4646	-0.0323419	-0.053506	-0.097332
ACAD10	2.33857	2.45808	2.88422	2.65588	2.67932	2.61067	0.183562	0.124334	-0.143762
ACAD11	1.63254	1.81822	2.13682	2.24711	2.46977	2.50488	0.460952	0.441847	0.229277
ACAD8	3.44729	3.32393	3.57564	2.99102	3.37969	3.21379	-0.204828	0.0240009	-0.153925
ACAD9	10.4969	9.42225	9.62846	9.74177	9.3479	10.0612	-0.107713	-0.0114293	0.0634289
ACADM	13.5401	12.8872	12.4444	12.7279	13.7549	12.4263	-0.0892442	0.0940063	-0.0021081
ACADS	2.72877	2.73958	3.22144	2.62821	1.98053	2.89179	-0.0541682	-0.468067	-0.155743
ACADSB	1.98592	1.49513	1.94778	2.2267	1.6461	1.68936	0.165098	0.138779	-0.20535
ACADVL	24.0333	23.3819	23.4662	25.6266	23.792	29.642	0.0926108	0.0250895	0.337057
ACAP1	18.9816	24.9821	24.3895	18.0502	19.3902	20.7451	-0.0725874	-0.365569	-0.233489
ACAP2	8.29087	9.34992	8.7139	8.41425	10.2892	9.31779	0.021311	0.138101	0.0966687
ACAP3	2.0384	2.02451	2.11521	1.84324	1.54309	2.33746	-0.145188	-0.39175	0.144143
ACAT1	20.2225	17.8105	17.5324	22.4364	23.7674	23.7676	0.14988	0.416252	0.438973
ACAT2	24.0216	15.4331	16.3423	30.3838	16.9814	21.405	0.33897	0.137932	0.38934
ACBD3	5.78937	5.90254	5.35916	5.60637	5.81732	4.93221	-0.0463392	-0.0209824	-0.119773
ACBD5	3.35855	3.78235	4.10879	3.20776	3.35694	4.18418	-0.0662704	-0.172135	0.026231
ACBD6	13.6612	14.7817	15.951	15.0153	14.5207	16.6393	0.13635	-0.0257016	0.0609472
ACCS	6.37378	7.75579	8.09445	6.09064	7.50113	9.33461	-0.0655559	-0.0481658	0.205657
ACD	3.25136	3.31278	3.73354	3.7065	2.98027	3.68719	0.189013	-0.152598	-0.0180245
ACER3	2.68885	2.59905	2.79753	2.75196	2.71548	2.2491	0.0334707	0.0632238	-0.314807
ACIN1	19.8501	21.8857	22.4469	19.9295	21.2086	21.5878	0.00575652	-0.0453436	-0.0562975
ACLY	28.9447	24.7262	28.1104	35.1255	26.2692	28.3332	0.279218	0.0873339	0.0113906
ACO2	19.1319	18.4435	20.8255	18.8614	17.4629	20.8879	-0.0205494	-0.078818	0.00431171
ACOT11	3.09075	2.79641	3.0217	3.16653	2.35043	2.66586	0.0349435	-0.25065	-0.180759
ACOT13	3.52109	3.40311	3.03238	3.32783	3.48907	3.42481	-0.081439	0.0359872	0.175571
ACOT7	9.83665	6.71036	8.25071	9.82415	5.93866	7.39694	-0.00183467	-0.176253	-0.157591
ACOT8	4.28438	5.66031	5.02713	4.38049	4.87965	5.67133	0.0320068	-0.214102	0.173951
ACOT9	5.24583	5.16617	5.28656	5.16994	4.90596	4.58505	-0.0210232	-0.0745607	-0.205391
ACOX1	4.39928	4.60486	4.17408	4.42963	4.40641	3.96372	0.00992081	-0.0635547	-0.0746027
ACOX3	1.97547	2.02118	1.91699	2.01943	1.93152	1.79304	0.0317528	-0.0654658	-0.0964295
ACP1	28.9099	27.1522	27.2774	29.1437	27.1523	27.2176	0.0116192	5.97752e-06	-0.00316606
ACP2	2.63496	2.58724	2.6134	2.28599	2.32412	2.94202	-0.204962	-0.15473	0.170876
ACPP	1.62662	1.14694	1.1917	1.68215	1.95202	4.93576	0.0484299	0.767175	2.05025
ACSF2	2.23393	2.05297	2.17185	1.45681	1.61138	1.57097	-0.616769	-0.34942	-0.46727
ACSF3	4.09023	4.72666	5.16902	4.29741	4.13378	5.1308	0.0712842	-0.19336	-0.0107052
ACSL1	3.4088	3.11713	3.60606	3.3081	3.16236	2.94137	-0.0432624	0.0207845	-0.293934
ACSL3	7.3826	5.02876	4.74245	7.97465	6.09453	5.49438	0.111293	0.277313	0.212324
ACSL4	10.9621	10.5284	9.80684	12.5758	13.9527	11.2587	0.198125	0.406254	0.199179
ACSL5	10.5901	11.4866	11.7445	10.7871	12.4969	12.7621	0.0265924	0.121613	0.11988
ACSS1	10.5122	10.1934	10.7306	10.0043	9.50278	10.0668	-0.0714482	-0.10121	-0.0921264
ACSS2	5.82334	5.29852	5.87055	5.64515	4.66516	4.921	-0.0448371	-0.183664	-0.254545
ACTA2	1.01866	2.13122	2.21974	1.31437	1.61017	1.55158	0.367704	-0.404469	-0.516648
ACTB	858.304	858.304	824.594	824.594	824.594	735.865	-0.057804	-0.057804	-0.164243
ACTG1	251.023	316.005	300.712	242.675	333.941	280.59	-0.0487932	0.0796477	-0.0999171
ACTL6A	25.5794	23.4785	23.7581	25.5703	25.319	23.8972	-0.000514043	0.108877	0.00841834
ACTN1	8.98843	7.43028	7.4857	10.6176	9.27463	13.0776	0.240315	0.319874	0.80489
ACTN4	23.4207	23.6514	26.5755	23.6319	21.5875	26.5191	0.0129486	-0.131725	-0.00307023
ACTR10	5.21181	5.54438	5.48882	4.68742	5.05211	5.36969	-0.15299	-0.134142	-0.0316571
ACTR1A	19.4634	18.3813	18.1516	18.3321	16.7042	15.6688	-0.0863945	-0.138035	-0.212201
ACTR1B	9.03989	9.44055	9.38481	8.93513	9.28136	9.89083	-0.016816	-0.0245343	0.0757639
ACTR2	48.3032	45.7664	45.2576	47.5731	47.1783	39.9084	-0.0219721	0.0438344	-0.181467
ACTR3	30.1301	29.9321	26.9464	28.5496	30.5702	28.2973	-0.0777359	0.0304295	0.0705751
ACTR3B	1.64853	1.77914	1.54702	2.20481	1.95385	2.08093	0.419477	0.135139	0.427737
ACTR5	1.91304	2.03603	1.91932	1.83823	2.10518	2.27687	-0.0575489	0.0481831	0.246455
ACTR6	6.63836	5.84335	5.22169	6.66658	6.54043	5.54279	0.00612051	0.16259	0.0860955
ACTR8	5.12295	5.48894	4.92212	4.50687	5.81969	4.68797	-0.184848	0.0844165	-0.0703156
ACY1	8.34589	6.99734	7.10177	9.19764	7.27046	9.01444	0.140197	0.0552397	0.344061
ACYP1	4.62376	4.87817	3.84633	5.41801	5.62308	4.66766	0.228696	0.205021	0.279219
ADA	25.7378	29.1069	31.4286	22.0997	26.7193	38.2562	-0.219857	-0.123478	0.283618
ADAM10	23.2985	25.1162	23.7419	25.7796	25.992	21.805	0.145991	0.049448	-0.122774
ADAM15	10.8217	11.2839	11.544	11.056	10.9477	15.5569	0.0308989	-0.0436472	0.430419
ADAM17	5.32971	5.37018	5.38704	5.82291	6.15297	5.99999	0.127683	0.196312	0.155467
ADAM8	2.14865	4.3339	6.00003	1.61697	2.69401	2.49764	-0.410137	-0.685911	-1.2644
ADAMTS10	1.9763	1.9122	2.09341	1.93512	1.64092	2.81868	-0.0303826	-0.220728	0.429169
ADAP1	2.22454	4.30141	4.54685	2.71068	4.16253	5.56106	0.285142	-0.0473477	0.290492
ADAR	25.2715	25.9035	26.1564	26.1644	26.5656	24.5285	0.0500927	0.03641	-0.0927064
ADAT1	2.66159	2.63673	2.58031	2.49996	2.80965	2.61904	-0.090382	0.0916377	0.0214944
ADAT2	2.62471	2.20985	2.73569	3.0153	3.07827	3.20724	0.200143	0.478166	0.229428
ADCK2	3.47655	3.51902	4.27723	3.41324	3.46004	3.41979	-0.0265173	-0.0243833	-0.322772
ADCK3	11.2386	12.2621	15.203	13.1304	15.2081	19.9918	0.224457	0.310628	0.395057
ADCK4	2.33912	2.28463	2.40963	2.01739	2.01982	2.00104	-0.21347	-0.177733	-0.268059
ADCY3	7.39238	7.08302	8.33613	7.92654	7.47256	9.20186	0.100653	0.0772375	0.142546
ADCY7	14.4657	18.4602	17.363	12.4463	13.8489	11.7887	-0.216917	-0.414647	-0.558619
ADD1	17.5101	18.1879	17.6069	16.6621	15.4292	16.1947	-0.0716139	-0.237322	-0.12062
ADD3	7.21835	6.85715	5.95492	7.06334	6.29512	5.54469	-0.0313188	-0.123375	-0.102976
ADGRA3	8.07973	6.83339	6.41966	9.60608	9.38725	8.46909	0.24964	0.458101	0.399709
ADGRE5	2.62656	2.46191	2.59421	3.16673	2.85774	4.5231	0.269817	0.215097	0.802013
ADGRG1	3.36608	5.27374	4.85744	2.89482	3.57809	2.2274	-0.217598	-0.559638	-1.12484
ADGRG5	6.44001	10.2693	9.64695	6.38818	7.20561	7.57159	-0.0116599	-0.511141	-0.349476
ADH5	15.8186	15.7801	15.4012	15.3596	15.0462	16.7158	-0.0424816	-0.0687044	0.118173
ADI1	5.1085	4.91893	4.98587	3.90892	4.20571	4.81454	-0.386129	-0.225994	-0.0504477
ADIPOR1	16.9325	17.7859	15.8125	17.8679	16.4204	16.1236	0.0775723	-0.115239	0.0281095
ADIPOR2	7.94199	7.69259	7.31359	9.30294	8.88909	9.03343	0.228186	0.208567	0.304694
ADK	16.9925	15.5307	16.3005	17.626	18.9797	20.5633	0.0528083	0.289336	0.33516
ADNP	8.83427	7.50179	8.21304	10.2204	8.09676	8.22196	0.210264	0.11011	0.00156574
ADNP2	7.31016	6.62848	7.43593	7.46052	7.09441	7.74628	0.0293722	0.0980036	0.0589906
ADO	5.16526	5.15331	3.94817	4.21802	5.38313	4.21009	-0.292275	0.0629464	0.0926673
ADORA2B	1.62344	1.59848	1.57007	2.22318	1.86157	2.2639	0.453574	0.219819	0.527988
ADPGK	23.4588	25.6509	26.514	25.4188	31.6169	37.4331	0.115764	0.301689	0.497557
ADPRHL2	5.51855	5.93174	5.51701	5.72482	5.59922	6.33695	0.0529412	-0.0832275	0.199901
ADPRM	3.90931	4.38918	3.79043	3.37571	4.0168	3.94366	-0.211723	-0.127906	0.0571735
ADRBK1	28.1081	34.7892	34.1968	27.1481	30.9659	29.2898	-0.0501334	-0.167959	-0.223466
ADRM1	19.944	19.4429	22.203	18.3432	16.3733	20.0119	-0.120704	-0.247897	-0.149897
ADSL	40.8498	40.2618	39.8936	42.6508	43.6472	43.9497	0.0622444	0.116477	0.139696
ADSS	14.8896	13.399	12.0769	13.6262	14.6244	13.0721	-0.127916	0.126249	0.114238
AEBP2	3.73216	3.37643	3.14856	4.41964	3.9199	3.38724	0.243919	0.215317	0.105419
AEN	14.7792	17.5413	14.8963	14.7112	18.4778	16.8777	-0.00665161	0.075041	0.180166
AES	24.7459	28.5667	30.6157	22.0413	22.874	26.1717	-0.166979	-0.320627	-0.22626
AFF1	5.11191	3.80643	4.82714	6.7692	5.0332	4.80716	0.405123	0.403039	-0.00598335
AFF4	4.81577	4.71316	4.91795	5.4514	5.03646	4.58068	0.178862	0.0957137	-0.102496
AFG3L2	19.7701	19.8911	20.7647	20.5217	22.231	24.9154	0.053827	0.160451	0.262902
AFMID	6.91265	5.87173	6.82634	6.78066	6.9513	7.50187	-0.0278132	0.243496	0.136139
AFTPH	5.87808	6.24851	5.77257	5.64836	6.71043	6.27193	-0.057511	0.102892	0.119695
AGA	4.12368	6.27182	5.83975	4.3391	6.90348	8.00836	0.0734631	0.138439	0.4556
AGAP2	5.17285	5.96098	5.82041	4.62348	4.52316	3.58912	-0.161981	-0.398218	-0.69749
AGAP3	2.17608	2.15196	2.24202	2.52095	2.21394	2.57354	0.212242	0.0409681	0.198957
AGAP6	1.94084	1.78898	2.20714	2.05048	2.18446	2.78173	0.0792756	0.288141	0.333809
AGBL5	4.68636	3.83256	4.07774	4.64195	3.87053	4.89024	-0.0137346	0.0142223	0.262136
AGFG1	3.82481	3.70547	3.34571	4.05914	3.91894	3.47365	0.0857851	0.0808057	0.0541398
AGGF1	6.88812	6.30995	6.14916	6.18561	6.87046	6.83786	-0.155194	0.122779	0.153155
AGK	2.25773	2.09313	2.47169	2.38624	2.39652	2.93232	0.0798624	0.195281	0.246545
AGL	3.39364	3.19727	2.96758	3.19665	3.50006	3.18047	-0.0862704	0.130538	0.0999532
AGO1	5.34841	5.0018	5.18141	5.47028	5.79779	5.96221	0.0325031	0.213057	0.202503
AGO2	9.06163	9.06143	9.53598	11.1638	9.8487	9.32011	0.30098	0.120195	-0.0330355
AGO3	2.55973	2.79213	2.21435	3.1087	3.28222	2.58238	0.280323	0.233305	0.221818
AGO4	2.45983	2.83378	2.68504	2.84142	3.48147	3.80982	0.208053	0.29697	0.504776
AGPAT2	12.5709	13.8307	16.5336	13.0492	11.4723	16.0663	0.0538664	-0.269719	-0.0413623
AGPAT3	4.02017	4.24025	4.17198	4.21307	4.50764	4.81062	0.0676148	0.0882238	0.20549
AGPAT5	8.79852	9.29209	7.99819	9.62004	10.6724	8.89307	0.128781	0.199804	0.153007
AGPAT6	5.04819	5.0264	5.38564	5.10948	5.29364	5.89907	0.0174106	0.0747344	0.131372
AGPAT9	12.2138	14.1568	10.9255	6.93083	6.12205	2.68411	-0.817414	-1.20941	-2.02519
AGPS	10.0605	9.08362	8.94608	10.3759	10.7446	9.77392	0.0445301	0.242278	0.127681
AGTPBP1	6.03479	5.53511	5.80761	6.76199	6.94177	7.53938	0.164143	0.326691	0.376501
AGTRAP	10.1108	7.96664	8.77186	11.3929	9.55385	13.341	0.172242	0.262111	0.604916
AHCTF1	9.40205	8.96888	8.21179	10.7908	11.4469	9.71254	0.198751	0.351959	0.242152
AHCY	43.6736	40.2235	43.5065	47.6899	42.4426	50.1136	0.12692	0.0774749	0.20397
AHCYL1	10.6312	10.2282	10.1613	10.5448	10.4163	9.21146	-0.0117619	0.026299	-0.141586
AHI1	2.37082	2.35284	2.1412	2.93696	3.09783	2.80113	0.308936	0.396857	0.387591
AHNAK	4.62915	6.68167	6.92769	5.29676	6.83102	7.61347	0.194363	0.0318922	0.136179
AHR	25.1763	36.7932	22.2674	20.9007	30.6427	16.9333	-0.268519	-0.263898	-0.395069
AHRR	3.29187	5.02414	5.47068	3.25276	5.2836	7.11186	-0.0172452	0.0726466	0.378507
AHSA1	56.6655	52.2383	49.8788	52.4722	53.6597	47.5212	-0.110916	0.0387316	-0.0698569
AHSA2	7.06971	8.55725	8.49504	7.61183	8.34907	7.28242	0.106592	-0.0355322	-0.222202
AIDA	2.55035	1.86086	1.79289	2.41125	2.18774	1.70797	-0.0809117	0.233468	-0.0700017
AIF1	8.19096	5.02644	5.66401	6.84202	5.13549	5.2981	-0.259611	0.0309667	-0.096347
AIFM1	10.6708	10.7591	11.0649	11.3616	11.5367	11.5994	0.0905067	0.100669	0.068055
AIMP1	13.6299	13.1834	12.6818	12.8523	16.0534	15.7398	-0.0847484	0.284155	0.31166
AIMP2	18.6374	20.8893	20.3412	16.5031	22.3055	22.099	-0.175467	0.0946351	0.119577
AIP	14.4019	17.5521	18.9598	12.0767	13.7938	16.3752	-0.254028	-0.347631	-0.211431
AK2	41.2005	39.5638	40.311	42.5557	41.2762	41.6294	0.0466914	0.0611317	0.0464307
AK3	7.7882	7.0989	7.22989	7.31072	7.6948	7.60182	-0.0912782	0.116288	0.0723705
AK4	4.00819	2.47622	2.95581	4.41518	2.87568	2.91293	0.139522	0.215767	-0.0210811
AKAP1	6.50216	6.66915	6.7582	6.95447	8.17207	7.96177	0.097023	0.293199	0.23645
AKAP10	4.31598	4.84571	4.5195	4.9023	5.46468	5.19187	0.183769	0.173429	0.200093
AKAP11	4.67548	4.1739	3.75926	5.07772	5.05839	3.97408	0.119067	0.277282	0.0801729
AKAP13	9.23467	8.7229	8.81981	9.26453	8.04313	6.21968	0.00465628	-0.11705	-0.503906
AKAP8	6.31163	6.48394	8.00834	6.39111	6.37452	7.82123	0.0180547	-0.0245539	-0.0341065
AKAP8L	8.05011	8.76044	10.2146	7.64085	8.01791	10.0068	-0.0752759	-0.127777	-0.0296488
AKAP9	6.76176	6.73332	6.32815	7.36964	8.11361	6.9411	0.124196	0.269025	0.133381
AKIP1	4.26677	4.96354	4.50919	4.37317	4.84489	5.8235	0.0355351	-0.0349064	0.369018
AKIRIN1	9.66862	10.7865	9.56047	9.45361	12.0897	10.9177	-0.0324439	0.164551	0.19152
AKIRIN2	1.55403	1.82353	1.89019	2.01906	1.89703	1.738	0.37767	0.0570103	-0.121103
AKNA	6.84873	8.17031	9.82941	6.584	6.31075	7.55749	-0.0568725	-0.372578	-0.379197
AKR1A1	17.7716	15.4262	15.6039	15.7202	13.9238	13.4033	-0.176954	-0.147829	-0.219311
AKR1B1	16.173	16.1389	14.8835	16.6863	13.6577	13.0375	0.0450756	-0.240825	-0.19105
AKR7A2	9.05969	8.81676	9.947	8.80386	7.81435	9.05379	-0.0413254	-0.174124	-0.13574
AKT1	16.4037	17.57	19.9647	16.4159	16.3819	19.2765	0.00107185	-0.101011	-0.0506068
AKT1S1	3.27021	2.458	3.21851	3.01964	2.27013	2.34621	-0.115006	-0.114708	-0.45606
AKT2	4.03435	4.07028	4.60362	4.46554	4.16776	5.51088	0.146497	0.0341443	0.259515
ALAD	2.84571	2.59673	2.81736	2.38878	2.50729	2.90442	-0.252513	-0.0505699	0.043908
ALAS1	11.5985	11.8716	11.7733	11.5214	13.225	14.0251	-0.0096132	0.155755	0.252492
ALCAM	3.30237	3.46353	3.40739	4.0729	5.5922	7.51794	0.302553	0.691174	1.14167
ALDH16A1	7.47939	8.26067	9.01624	6.01554	5.64356	7.33705	-0.314228	-0.549653	-0.297327
ALDH18A1	23.1779	21.4087	21.2499	24.943	23.1765	23.5805	0.105882	0.114472	0.150141
ALDH1B1	5.74971	5.72053	6.11389	6.57492	5.9357	5.4202	0.193484	0.0532697	-0.173745
ALDH4A1	3.42225	2.72525	2.96692	2.76874	2.81128	3.16577	-0.305719	0.0448396	0.0935875
ALDH5A1	3.80417	4.4111	5.0259	4.69097	5.90399	5.86516	0.302305	0.420553	0.222789
ALDH6A1	2.58638	2.96614	2.57853	2.37865	2.54587	2.69949	-0.120792	-0.220429	0.0661406
ALDH9A1	14.0009	12.3446	12.3159	12.9986	12.3009	11.5131	-0.107165	-0.0051191	-0.0972484
ALDOA	273.827	245.87	300.913	292.503	264.444	324.149	0.0951862	0.105063	0.107307
ALG1	4.19112	3.8601	4.72396	3.95205	4.12915	4.92279	-0.0847334	0.0972047	0.0594789
ALG10	4.59489	4.3225	3.60987	4.75745	4.77774	4.11733	0.0501583	0.144464	0.189763
ALG10B	2.12081	2.11866	1.91192	2.18832	2.54313	2.23595	0.0452081	0.263452	0.225861
ALG11	2.14517	2.17116	2.15966	2.12016	2.36438	2.30598	-0.0169191	0.122995	0.0945724
ALG12	3.35177	3.71499	3.89264	3.38683	3.42154	4.05261	0.0150099	-0.118712	0.0581027
ALG13	3.96789	3.75712	3.86068	4.38469	4.69897	3.9766	0.144102	0.322715	0.0426809
ALG2	3.7835	3.82306	3.37947	3.66712	4.34161	3.43869	-0.045075	0.183502	0.0250654
ALG3	10.3047	12.0259	11.8367	11.2999	13.3812	16.4564	0.133004	0.154066	0.475379
ALG5	11.3882	10.7423	12.2234	11.9132	11.5404	13.2748	0.0650258	0.1034	0.119044
ALG6	3.25956	3.18351	2.47119	2.97524	3.41475	2.94445	-0.131675	0.10116	0.252791
ALG8	12.9952	12.8837	11.5748	13.5584	14.1519	13.15	0.0612093	0.135448	0.184084
ALG9	1.94693	1.76092	1.74132	1.96629	1.96521	2.22743	0.0142717	0.158349	0.355201
ALKBH1	2.76563	2.89139	2.49563	2.64864	2.88372	2.34256	-0.0623566	-0.00383504	-0.091318
ALKBH2	3.16904	4.11294	4.30468	4.5054	4.85925	4.38082	0.507613	0.240564	0.0252958
ALKBH3	7.83405	9.132	8.71804	8.83344	8.29476	9.84977	0.173218	-0.138732	0.176087
ALKBH4	2.26424	2.2255	2.51459	2.2449	1.80558	2.18053	-0.012372	-0.301671	-0.205649
ALKBH5	13.1795	13.5165	13.1587	13.442	12.022	12.8528	0.0284454	-0.169041	-0.0339311
ALKBH6	2.1845	2.03047	2.66134	2.20801	1.61831	1.89043	0.0154381	-0.327328	-0.493436
ALKBH7	2.87049	2.65676	4.43596	2.8026	2.27459	2.79512	-0.034535	-0.224064	-0.666336
ALKBH8	2.2031	1.77063	2.26036	2.29428	2.41767	2.39701	0.0585079	0.449359	0.0846883
ALMS1	4.05084	3.59738	3.83054	4.94262	4.68802	4.00296	0.287056	0.382032	0.0635174
ALS2	4.64888	4.34881	3.75133	5.48302	5.69452	4.59816	0.238087	0.388955	0.293656
ALYREF	40.8985	39.0606	41.9092	41.9529	35.81	42.9606	0.0367239	-0.125352	0.0357476
AMBRA1	4.98077	4.71425	5.2425	4.6698	4.66033	5.03454	-0.093008	-0.0165954	-0.0583963
AMD1	17.6973	15.4277	13.7374	17.642	17.9019	14.3169	-0.00451821	0.214586	0.0596042
AMDHD2	2.41501	2.03107	2.59534	2.19055	1.69324	2.47666	-0.140737	-0.26246	-0.067523
AMFR	12.1866	12.2536	12.9573	11.8651	12.0978	12.4759	-0.0385712	-0.0184538	-0.0546232
AMMECR1	2.11438	1.79987	1.49807	2.11563	2.02184	1.80123	0.000849529	0.167779	0.265875
AMMECR1L	3.6431	4.55704	3.49829	3.85765	4.52815	3.86641	0.0825568	-0.00917541	0.144345
AMOTL1	2.72335	2.61289	2.74801	3.0307	2.655	2.44424	0.15427	0.023067	-0.168999
AMPD2	9.86241	10.6975	12.5445	9.30611	9.19893	9.76329	-0.0837626	-0.21773	-0.361617
AMZ2	7.21001	7.22994	7.25066	6.05285	6.85292	6.32097	-0.252386	-0.0772651	-0.197966
ANAPC1	12.1064	10.6613	10.3916	12.7222	12.3347	11.9191	0.0715825	0.210342	0.197855
ANAPC10	3.34344	3.57354	2.79387	3.84116	3.784	4.15846	0.20021	0.0825565	0.573785
ANAPC11	8.91856	9.80892	10.3538	10.1926	10.4516	10.7454	0.192642	0.0915539	0.0535585
ANAPC13	14.4783	15.5558	13.9073	13.231	16.4082	16.4112	-0.129977	0.0769617	0.238839
ANAPC15	14.7062	12.4171	14.3655	13.6997	11.4712	15.0676	-0.102284	-0.114319	0.0688424
ANAPC16	5.25471	7.19555	6.42071	5.05952	6.37271	6.8575	-0.0546104	-0.175198	0.0949509
ANAPC2	4.79302	4.53441	5.25762	4.29035	3.54629	4.20254	-0.159841	-0.354603	-0.32315
ANAPC4	8.36756	7.72132	6.58362	8.36617	8.51299	8.09227	-0.00023903	0.140818	0.297663
ANAPC5	33.5899	34.8377	34.2145	33.6034	36.9368	37.2477	0.000582575	0.0844088	0.122544
ANAPC7	13.6477	13.2364	12.5959	11.6877	13.8094	12.4547	-0.223669	0.0611448	-0.0162631
ANGEL1	2.90852	3.368	3.66067	3.04359	3.17369	2.89728	0.06549	-0.0857306	-0.337408
ANGEL2	4.28671	4.59788	4.07339	4.43236	5.2516	4.13473	0.0482046	0.191788	0.0215645
ANGPT1	48.302	53.4663	47.4066	49.0237	54.8742	32.7919	0.0213985	0.0374988	-0.531751
ANKFY1	3.15675	3.05771	2.65541	3.62132	3.40121	2.93245	0.198077	0.153596	0.143173
ANKHD1	8.09048	7.68146	8.08648	9.40271	8.56511	7.98341	0.216851	0.157091	-0.0185065
ANKHD1-EIF4EBP3	2.63903	1.91873	2.60598	2.67112	2.31195	1.96449	0.0174371	0.268959	-0.407673
ANKIB1	3.54848	3.70936	3.00832	3.5245	4.05366	3.21757	-0.00978597	0.128056	0.0970102
ANKLE1	1.03574	1.65593	1.31303	1.46023	2.04136	1.84249	0.495532	0.301886	0.488752
ANKLE2	11.4306	12.0693	11.0973	11.6738	12.4876	11.8613	0.0303783	0.0491546	0.0960548
ANKMY1	1.83238	2.55633	2.36713	1.85152	2.44314	2.44774	0.0149865	-0.0653372	0.0483091
ANKMY2	5.15366	4.25539	4.64049	5.24362	5.12087	5.22462	0.0249659	0.267098	0.171048
ANKRA2	1.95941	2.02875	2.0753	2.05422	2.11117	2.14168	0.0681691	0.0574542	0.0454245
ANKRD10	12.06	13.241	13.3484	12.3623	13.7209	13.7586	0.0357136	0.0513609	0.0436654
ANKRD11	6.17381	7.18856	7.20069	6.91286	6.70541	6.40252	0.163122	-0.100377	-0.169497
ANKRD12	2.71822	2.53412	2.50299	2.78637	2.61582	2.50651	0.0357216	0.0457798	0.0020259
ANKRD13A	9.9779	9.40978	9.95214	9.69132	9.50263	10.5826	-0.0420431	0.0141656	0.088616
ANKRD13C	2.25683	2.30676	2.16114	2.19575	2.33042	2.0467	-0.0395853	0.0147262	-0.0784898
ANKRD13D	4.55657	5.47213	6.01107	5.2195	6.03795	6.97029	0.195961	0.141955	0.213599
ANKRD16	1.70848	1.60777	2.2071	2.33012	1.66261	1.90555	0.447689	0.0483896	-0.211943
ANKRD17	7.00504	6.77249	6.42293	7.96446	7.29214	7.17683	0.185184	0.106656	0.160114
ANKRD18B	1.92933	1.43022	1.28832	2.33956	1.9627	1.87192	0.278137	0.45661	0.539023
ANKRD27	9.219	8.46052	8.60233	11.5721	11.6588	13.3364	0.327966	0.462594	0.632572
ANKRD28	12.5887	13.0178	16.4816	11.9835	14.2579	15.7659	-0.0710789	0.131281	-0.0640505
ANKRD32	3.27886	3.28048	2.34896	3.44378	3.66254	2.54059	0.070798	0.158941	0.113141
ANKRD33B	2.69201	2.06488	2.8913	2.83667	2.41707	2.61943	0.0755143	0.227202	-0.142465
ANKRD36	3.67888	3.4834	4.08232	4.43731	4.38011	4.29286	0.27042	0.330473	0.0725505
ANKRD36B	2.16915	2.00535	2.09148	2.47752	2.50373	2.66085	0.191766	0.320223	0.347362
ANKRD39	2.39142	2.17536	2.96303	2.85381	2.20269	2.97439	0.25502	0.0180126	0.00552281
ANKRD40	7.68804	7.19176	7.19827	8.38132	8.36726	7.31643	0.124561	0.218411	0.0234897
ANKRD44	3.35721	4.61907	4.24238	3.30947	4.48097	4.78577	-0.0206619	-0.0437912	0.173876
ANKRD46	7.24926	6.69658	5.46926	6.69404	7.75568	6.55891	-0.114958	0.211829	0.26211
ANKRD49	5.07856	5.68865	5.59559	4.64137	6.23052	5.67199	-0.129867	0.131266	0.019565
ANKRD50	2.00358	1.6489	1.81511	1.99999	1.82899	2.12702	-0.00258222	0.149539	0.228777
ANKRD52	3.50043	3.22613	3.08717	3.68669	3.35716	2.89866	0.0747969	0.0574356	-0.0908971
ANKRD54	3.71062	3.73038	3.46137	3.41737	3.4477	3.44209	-0.118776	-0.113688	-0.00805625
ANKS1A	2.02561	1.86154	1.62035	2.2953	2.06142	2.28253	0.180324	0.147142	0.494331
ANKZF1	6.95914	6.40097	6.95142	7.79051	6.41123	5.93954	0.162808	0.00230949	-0.226956
ANLN	11.1416	8.65707	7.81422	11.4364	9.7059	9.04456	0.0376695	0.164984	0.210947
ANO10	2.12942	2.0639	1.71601	1.70867	1.58072	1.4654	-0.317594	-0.384791	-0.227757
ANO6	7.15949	7.70616	7.933	7.01611	8.07265	8.21524	-0.0291862	0.0670294	0.0504371
ANP32A	55.1857	52.0538	56.3564	55.1527	54.2438	53.3642	-0.000862635	0.0594562	-0.0787068
ANP32B	28.6727	22.3453	26.152	27.1867	20.2385	20.5514	-0.0767735	-0.142874	-0.347681
ANP32E	19.3199	14.7119	15.3331	20.9391	16.4512	14.4169	0.116113	0.161208	-0.0888823
ANPEP	31.3212	44.2212	48.4988	33.184	42.3918	49.9726	0.0833505	-0.0609526	0.0431887
ANTXR2	9.27222	10.772	12.3168	11.2408	10.8315	9.11896	0.27776	0.00795671	-0.433683
ANXA1	2.94467	13.0123	10.1471	3.01055	14.3455	22.6944	0.0319227	0.140723	1.16126
ANXA11	20.2554	24.3734	26.3257	21.0335	22.5839	24.8245	0.0543844	-0.110015	-0.0847049
ANXA2	1.90878	4.13284	3.38853	2.02038	2.48786	1.22401	0.0819789	-0.73223	-1.46904
ANXA3	1.20397	2.9427	2.19621	0.59618	1.56714	1.02411	-1.01398	-0.909004	-1.10064
ANXA4	6.91497	9.23273	9.08306	5.73654	8.03434	8.568	-0.269542	-0.200578	-0.0842201
ANXA7	23.0708	25.7905	26.2778	21.5678	25.4565	27.7083	-0.0971913	-0.0188078	0.0764741
AP1AR	6.51192	6.71862	4.86916	6.31672	7.07045	4.97201	-0.0439057	0.0736368	0.0301556
AP1B1	17.0773	16.1377	16.2064	15.6362	12.4631	12.6288	-0.127192	-0.37277	-0.359845
AP1G1	9.24669	8.21673	8.33906	8.9127	8.41313	7.86516	-0.0530756	0.0340779	-0.0844081
AP1G2	8.05216	9.42868	8.89171	6.97495	7.90927	8.90422	-0.207193	-0.253512	0.00202888
AP1M1	10.0628	10.4562	10.9963	9.79063	10.2312	11.2769	-0.0395522	-0.0313728	0.0363596
AP1S1	7.65334	7.03655	8.021	7.11724	5.99425	7.11398	-0.10477	-0.231288	-0.173126
AP1S2	6.30264	7.17884	6.34698	5.33717	6.9516	4.61493	-0.23988	-0.0464052	-0.459762
AP2A1	9.27103	8.8802	9.95052	9.37858	7.65416	9.13911	0.0166387	-0.214347	-0.122717
AP2B1	15.5821	16.1916	15.7522	17.2508	14.9885	13.0125	0.146778	-0.111397	-0.275652
AP2M1	37.3278	42.3986	43.042	36.1747	40.3711	41.7259	-0.0452702	-0.0706908	-0.0448035
AP2S1	38.3762	34.7868	35.5218	35.5632	30.5858	35.8111	-0.109828	-0.185677	0.0117015
AP3B1	11.9441	11.8623	11.3737	11.8605	11.8054	11.753	-0.010133	-0.00693918	0.0473225
AP3D1	9.54578	9.63518	9.3107	8.96065	8.84136	8.97888	-0.0912605	-0.124044	-0.0523543
AP3M1	8.64738	8.02468	7.94726	8.40036	7.94987	7.09	-0.0418114	-0.0135116	-0.164671
AP3M2	3.17947	3.46361	3.30631	3.31033	3.34408	3.07341	0.0581905	-0.0506686	-0.105382
AP3S1	14.7766	12.8873	12.0455	12.878	14.0828	14.1537	-0.198401	0.127981	0.232685
AP3S2	3.13783	3.47821	3.06533	3.04591	3.22958	3.29568	-0.0428917	-0.106999	0.104538
AP4B1	4.66499	4.87256	4.72893	4.67137	5.11963	4.48946	0.00197147	0.0713598	-0.0749734
AP4E1	2.6056	2.4823	2.36177	2.83821	3.00843	2.81858	0.123366	0.277331	0.255098
AP4M1	2.15761	2.69148	1.70629	1.97608	2.16631	2.63065	-0.126791	-0.313161	0.624554
AP5B1	1.66171	2.00482	1.80605	1.55785	1.75296	1.75134	-0.0931171	-0.193684	-0.0443811
AP5M1	7.01064	6.77313	6.8306	6.84098	7.8043	7.30744	-0.0353434	0.204448	0.0973532
AP5S1	3.19096	2.94986	3.22358	2.43557	2.28552	3.36834	-0.389733	-0.368127	0.0633698
AP5Z1	1.92072	2.06515	2.72167	1.52771	1.56529	2.2564	-0.330281	-0.399824	-0.27047
APAF1	3.41266	3.1242	2.63112	3.52751	3.60406	3.43168	0.0477514	0.206134	0.383239
APBA3	1.43322	2.19389	2.28437	1.49812	1.60143	1.83316	0.063896	-0.454131	-0.317466
APBB1IP	9.03644	9.84527	10.819	10.5932	10.6544	11.98	0.229307	0.113951	0.147063
APC	4.46492	3.95084	3.8658	4.79575	4.41742	3.97599	0.103123	0.161045	0.0405471
APEH	20.6284	18.6919	19.3052	22.3962	20.1295	23.3228	0.11862	0.1069	0.272749
APEX1	69.3267	69.6211	69.9771	66.5417	74.5996	72.295	-0.0591518	0.0996449	0.0470137
APEX2	6.61151	5.92982	6.72247	6.79143	5.48923	6.64072	0.0387353	-0.111384	-0.017652
APH1A	20.6902	20.3502	23.5584	19.5976	19.3928	22.5445	-0.0782709	-0.0695222	-0.0634642
APH1B	3.11475	3.29897	3.15177	3.0148	3.14372	2.74825	-0.0470566	-0.0695408	-0.197648
API5	20.1582	17.9659	17.7263	19.4693	20.1386	17.3938	-0.0501649	0.164706	-0.0273166
APIP	14.7038	11.8878	10.9002	15.31	13.8884	14.3031	0.0582888	0.224397	0.391972
APITD1	4.63335	4.15249	3.91897	4.07497	4.43416	3.8577	-0.185264	0.0946828	-0.0227342
APLP2	18.0323	16.8302	17.406	26.1826	29.3124	45.3542	0.538025	0.800459	1.38165
APMAP	18.137	20.4205	21.1012	20.1773	22.2978	26.4193	0.153797	0.126883	0.324263
APOA1BP	14.2222	14.7236	15.3284	15.5301	13.4564	18.4516	0.126921	-0.129837	0.26754
APOBEC3C	7.84545	9.16272	9.40184	9.77957	8.49877	9.11303	0.317916	-0.108522	-0.0450123
APOBEC3G	2.31268	3.03146	2.94471	2.21499	1.90979	1.62458	-0.0622648	-0.666601	-0.858061
APOBR	3.32925	3.60857	4.92816	2.76497	2.88619	3.01309	-0.267931	-0.322262	-0.709803
APOL2	3.15017	3.17126	3.59278	2.73502	2.72351	2.69907	-0.20388	-0.21959	-0.412635
APOL4	5.36052	5.98928	4.11308	3.08417	2.53839	1.71941	-0.797491	-1.23847	-1.25831
APOL6	1.70045	2.52831	2.15557	1.66781	2.24723	1.90299	-0.0279595	-0.170024	-0.179806
APOO	4.27681	3.02676	4.00495	3.22579	2.59663	3.21061	-0.406882	-0.221138	-0.318937
APOPT1	3.27544	3.44157	3.29703	3.81453	3.1908	3.95407	0.219818	-0.109152	0.262172
APP	23.7767	18.6558	21.6342	26.6808	20.8446	22.8133	0.166251	0.160052	0.0765584
APPBP2	3.41082	3.83226	2.92976	3.45717	3.63436	2.86421	0.0194763	-0.0764957	-0.0326438
APPL1	10.9499	10.5516	9.79921	10.8781	11.964	11.8484	-0.00948447	0.18123	0.273957
APRT	61.9111	57.4609	65.5996	58.1877	52.3278	66.0216	-0.0894839	-0.135003	0.00925036
APTX	5.35227	5.53157	5.27932	5.65375	5.89635	6.03735	0.0790578	0.0921333	0.193563
AQR	11.4453	10.7306	10.2883	11.5387	11.7122	10.7813	0.0117206	0.126278	0.0675189
ARAF	6.98715	8.0841	9.45786	6.75176	7.13027	8.20818	-0.0494418	-0.18113	-0.20445
ARAP1	9.61895	10.8736	11.5018	9.95898	9.07584	9.3003	0.0501176	-0.260732	-0.306516
ARCN1	16.3284	15.9962	15.9539	16.1136	15.2854	13.6865	-0.0191035	-0.0655745	-0.221155
AREL1	5.57824	5.45735	6.11724	5.58028	6.00313	6.2027	0.000526968	0.137515	0.0200159
ARF1	56.1495	61.854	60.4534	54.6215	54.8332	54.4637	-0.0398068	-0.173817	-0.150528
ARF3	25.2762	25.5851	29.0589	24.1143	24.7983	28.1497	-0.0678928	-0.0450598	-0.0458592
ARF4	18.0237	17.9806	16.731	17.4784	16.0353	14.6171	-0.0443248	-0.165194	-0.194859
ARF5	18.0944	20.1421	20.0039	14.9833	16.5064	17.8711	-0.272184	-0.287193	-0.162652
ARF6	11.3266	11.7929	10.4071	9.96145	9.22927	7.85095	-0.185287	-0.353625	-0.406635
ARFGAP1	8.33995	8.50888	9.3991	7.85142	7.79443	8.8867	-0.0870855	-0.126526	-0.0808743
ARFGAP2	20.1627	21.1595	23.8097	20.0285	20.0503	23.0293	-0.00963595	-0.0776797	-0.0480808
ARFGAP3	4.98128	5.02615	4.22885	4.53666	4.19423	3.71587	-0.134884	-0.261046	-0.186563
ARFGEF1	10.9647	10.6588	9.5309	11.9467	11.8573	10.4265	0.12375	0.153729	0.129566
ARFGEF2	5.68619	5.81346	5.76935	6.01519	6.43472	6.39907	0.0811487	0.146479	0.149452
ARFIP1	3.35474	3.74226	3.22155	2.88512	3.20733	2.886	-0.217571	-0.222537	-0.158684
ARFIP2	4.07062	4.54291	5.54121	4.39641	4.37958	5.44149	0.111077	-0.0528253	-0.0261982
ARFRP1	3.80692	4.44938	4.23816	3.66944	3.95509	4.57696	-0.053065	-0.169894	0.110951
ARG2	3.16488	3.26173	2.7425	2.63391	2.50874	1.1894	-0.264946	-0.378676	-1.20526
ARGLU1	20.1429	21.8273	21.1411	17.8802	22.203	19.0879	-0.171908	0.0246185	-0.147387
ARHGAP1	5.97566	5.59396	6.60829	5.82984	5.6775	6.50773	-0.0356439	0.0213874	-0.0221232
ARHGAP10	2.06307	2.42971	2.95853	1.97525	3.05858	3.92398	-0.0627582	0.332077	0.407438
ARHGAP15	31.516	32.0583	31.0705	32.3079	37.6088	29.5003	0.0358026	0.230375	-0.0748132
ARHGAP17	3.8607	2.9182	3.47379	4.55863	3.56309	4.5181	0.23974	0.288052	0.379206
ARHGAP18	5.66649	5.41551	4.87961	4.92558	4.75641	4.41771	-0.202163	-0.187224	-0.143466
ARHGAP19	7.81041	6.62985	6.66383	7.83786	7.35338	7.16262	0.00506175	0.149431	0.104134
ARHGAP21	2.96258	3.00129	3.3059	3.07626	3.10691	3.02671	0.0543237	0.0499009	-0.127294
ARHGAP22	11.0489	12.3846	12.7063	8.77756	7.70295	6.37266	-0.332011	-0.685061	-0.995576
ARHGAP25	7.58363	6.38249	8.13261	6.34973	4.87549	6.34209	-0.256193	-0.388574	-0.358759
ARHGAP30	9.52319	10.3524	12.7672	10.2402	9.66121	10.2789	0.104721	-0.0996918	-0.312759
ARHGAP35	5.65605	5.33682	6.0438	5.81198	5.75537	5.4595	0.0392337	0.10893	-0.146687
ARHGAP4	13.7432	18.5263	21.8549	10.9749	13.3306	17.4687	-0.324508	-0.474839	-0.323184
ARHGAP9	11.9301	14.1996	13.0907	10.6603	12.3632	13.4033	-0.162351	-0.1998	0.0340392
ARHGDIA	42.3872	40.446	48.6583	40.4628	36.8344	41.2955	-0.0670308	-0.134944	-0.236701
ARHGDIB	318.78	314.007	330.559	305.475	349.113	322.701	-0.0615074	0.1529	-0.0347064
ARHGEF1	13.3018	16.862	18.2909	13.2605	13.3243	14.7375	-0.00448677	-0.339719	-0.311637
ARHGEF11	3.0052	3.34509	3.39602	2.83089	3.15756	3.63087	-0.0862016	-0.0832363	0.0964692
ARHGEF18	4.99991	5.50145	5.68775	4.81967	5.72556	7.51022	-0.0529691	0.0576068	0.400996
ARHGEF2	21.6285	26.5135	25.4414	21.468	23.9098	22.039	-0.0107428	-0.149127	-0.207115
ARHGEF3	3.78528	4.50614	4.86568	4.16501	3.99814	3.22715	0.137923	-0.172564	-0.59238
ARHGEF6	30.6175	38.8478	37.5029	31.5896	43.0719	30.7675	0.0450941	0.148914	-0.285597
ARHGEF7	5.81048	5.84637	6.26401	5.70116	5.66274	6.46374	-0.027401	-0.0460408	0.0452833
ARID1A	7.12973	6.64244	7.73386	7.87392	6.93686	6.87652	0.143234	0.0625692	-0.16951
ARID1B	3.81101	3.96919	4.46081	4.15417	4.07719	4.14971	0.124387	0.0387303	-0.104295
ARID2	6.0179	6.22593	6.39452	6.9063	7.12589	6.58841	0.198653	0.19478	0.0430959
ARID3A	3.91364	3.77422	3.22261	4.31872	4.43809	5.25413	0.142096	0.23376	0.705222
ARID3B	3.17261	3.5111	3.45124	2.85161	2.61236	2.54484	-0.153893	-0.42657	-0.439542
ARID4A	3.27505	2.8689	3.19703	3.45674	3.21234	3.62616	0.0778974	0.163129	0.181707
ARID4B	5.29643	5.52642	4.97339	5.66291	5.78045	4.34128	0.0965241	0.0648371	-0.196111
ARID5A	3.94783	4.33638	6.59065	3.71441	3.68462	5.48894	-0.0879265	-0.234972	-0.263892
ARIH1	10.492	11.6281	10.0414	11.1722	11.3233	9.4097	0.090624	-0.0383218	-0.0937428
ARIH2	7.75378	9.30303	9.04114	8.87367	10.7044	10.0333	0.194631	0.202432	0.150223
ARL1	6.28075	5.05884	4.52596	5.36372	5.19605	4.99222	-0.227703	0.0386091	0.141458
ARL11	1.55577	1.65711	1.62144	1.72569	2.25336	2.7197	0.149548	0.443411	0.746174
ARL14EP	5.68637	6.41922	5.55104	5.96571	6.99481	4.82186	0.0691866	0.123886	-0.203167
ARL16	4.47392	4.42727	5.08017	4.63897	4.11643	5.46392	0.0522649	-0.105025	0.105059
ARL2	29.0102	30.1699	31.9757	26.4814	26.9467	28.919	-0.131579	-0.163001	-0.14496
ARL2BP	6.13485	8.28832	7.43579	5.45929	6.81427	6.42509	-0.168315	-0.28252	-0.210771
ARL5A	16.5686	13.7137	12.4121	17.0603	17.8444	14.6069	0.042186	0.379853	0.234906
ARL5B	5.27385	4.35504	4.80649	5.15476	4.71121	4.2527	-0.0329496	0.113412	-0.176604
ARL6IP1	48.1407	47.4376	40.6935	42.822	47.8369	40.6458	-0.168902	0.0120921	-0.00169209
ARL6IP4	29.2036	30.6615	34.4509	32.607	25.9031	28.822	0.159035	-0.243302	-0.25737
ARL6IP5	24.7575	28.5032	28.7492	20.95	26.1964	20.373	-0.240911	-0.121756	-0.496865
ARL6IP6	8.51417	6.71173	6.74789	8.0166	7.48731	7.34687	-0.0868755	0.157763	0.122693
ARL8A	3.01409	3.59533	3.81788	3.24356	3.2412	4.18595	0.105856	-0.149596	0.13278
ARL8B	17.0441	16.7257	15.3095	16.9727	19.66	18.3597	-0.00605953	0.233196	0.262112
ARMC1	13.3988	12.5676	10.8636	13.201	13.0777	10.7693	-0.0214602	0.0574025	-0.012574
ARMC5	2.06768	2.31662	2.83577	1.85973	1.51411	2.12847	-0.152923	-0.613554	-0.413922
ARMC6	11.3287	11.7867	12.7181	10.5899	11.3208	12.4355	-0.0972991	-0.0581861	-0.032416
ARMC8	8.80604	7.49624	7.19205	9.03342	8.91622	7.72908	0.0367787	0.250264	0.103892
ARMCX3	3.10757	3.37998	3.06173	3.06718	2.83524	2.9485	-0.0188754	-0.253541	-0.0543629
ARMCX5	4.81373	3.87389	4.06692	4.21139	4.13288	5.53546	-0.192859	0.0933652	0.444766
ARMCX6	3.52608	2.43369	3.03695	2.47817	2.26787	2.21798	-0.508791	-0.101809	-0.453377
ARMT1	7.28959	6.34253	5.36225	5.98844	6.68339	6.1649	-0.283658	0.0755224	0.201239
ARNT	5.78647	6.31038	5.91078	4.79132	4.78381	5.02456	-0.272259	-0.399566	-0.234352
ARNTL2	4.54497	4.26341	3.46086	4.02191	4.43532	3.43146	-0.176392	0.0570314	-0.0123058
ARPC1A	17.5311	16.8273	15.8314	15.1099	14.787	11.7884	-0.214423	-0.186475	-0.425428
ARPC1B	44.2533	54.8701	59.7543	36.5172	39.1285	43.907	-0.277212	-0.4878	-0.444594
ARPC2	96.0104	104.74	106.861	98.3373	115.084	112.999	0.034548	0.135883	0.0805718
ARPC3	103.244	100.403	103.384	96.3424	101.981	104.349	-0.0998132	0.0224973	0.0134052
ARPC4	44.0835	47.8512	50.2027	41.7504	41.4615	43.3424	-0.0784482	-0.206782	-0.211988
ARPC5	30.4977	32.2897	28.7651	27.6114	32.2917	27.6665	-0.143437	8.65643e-05	-0.05618
ARPC5L	14.2394	12.9352	12.3864	12.6198	11.1474	9.48467	-0.174198	-0.214589	-0.385094
ARPP19	20.17	20.2214	19.9204	19.6664	21.885	18.1427	-0.0364755	0.114059	-0.134858
ARRB1	16.8206	17.0575	18.4694	16.617	15.4311	14.147	-0.0175674	-0.144564	-0.384642
ARRB2	15.3778	18.9026	22.8121	18.6158	20.1298	21.6257	0.275677	0.0907464	-0.077056
ARRDC1	7.2993	7.53338	9.0074	7.41364	7.87048	10.7521	0.0224235	0.0631542	0.255433
ARRDC1-AS1	4.54295	4.43106	5.01845	3.8528	3.45009	3.83696	-0.23772	-0.361017	-0.387277
ARRDC2	5.22989	6.51352	6.51683	5.28708	6.3215	7.12502	0.0156895	-0.0431695	0.128722
ARRDC3	4.6534	3.32329	3.33785	3.25361	2.29601	2.52626	-0.516244	-0.533486	-0.401915
ARSB	2.53703	2.29621	2.3043	2.22883	2.53438	2.93618	-0.186854	0.14238	0.349613
ARSD	1.91345	2.69255	2.87431	1.40211	2.16856	2.45417	-0.44858	-0.312232	-0.227977
ARV1	4.63779	3.7291	3.55385	4.3426	4.13874	4.40382	-0.0948788	0.150363	0.309371
ASAH1	7.37599	8.08913	8.52548	7.21964	10.9265	14.5444	-0.0309102	0.433777	0.770612
ASAP1	3.81478	3.49369	3.55531	4.58588	3.89195	3.96283	0.265599	0.155741	0.156555
ASB13	3.32496	4.03342	3.92482	3.52512	4.16868	5.15569	0.0843382	0.0475884	0.39354
ASB3	4.26145	3.57453	4.20062	4.00087	3.82093	4.03177	-0.0910299	0.0961714	-0.0591872
ASB6	1.92663	1.95624	2.19906	1.89099	1.894	1.97078	-0.0269353	-0.0466458	-0.158123
ASB8	5.10412	5.50414	5.05086	4.23766	4.9071	4.68633	-0.268394	-0.165645	-0.10807
ASB9	6.35159	4.63169	4.47996	6.29993	4.30504	3.90097	-0.011783	-0.105513	-0.199653
ASCC1	3.15537	3.50519	3.79143	3.7835	3.88138	3.98131	0.261912	0.147074	0.0705034
ASCC2	5.80347	6.032	6.58965	6.3167	5.92174	6.29736	0.122256	-0.0266157	-0.0654536
ASCC3	6.40644	6.53949	6.15957	6.71966	7.92895	6.30636	0.0688653	0.277952	0.0339782
ASF1A	8.60599	7.29922	7.10273	8.51709	7.57914	7.42581	-0.0149814	0.0542932	0.0641751
ASF1B	15.3544	12.3311	12.9185	14.5568	12.2657	12.2118	-0.0769626	-0.00766642	-0.0811554
ASGR1	1.44473	1.4353	1.75789	2.01836	0.884743	0.995995	0.482379	-0.698023	-0.819636
ASH1L	4.62209	4.67497	4.9072	5.06089	5.38337	4.7975	0.130848	0.203555	-0.0326173
ASH2L	10.7262	10.1935	11.1873	10.1574	9.63097	9.17875	-0.0786124	-0.0818934	-0.285496
ASL	7.71076	7.07928	7.47046	6.52137	5.48868	5.1265	-0.241698	-0.367141	-0.543221
ASNA1	16.7987	16.5518	17.9682	15.597	14.2952	17.9598	-0.10708	-0.211458	-0.000677953
ASNS	14.6821	41.7894	31.7753	16.6949	38.7007	27.449	0.185355	-0.110778	-0.211151
ASNSD1	13.4502	13.5967	13.0093	14.2691	14.565	13.2313	0.0852643	0.0992487	0.0244106
ASPH	4.05836	2.96542	2.37871	5.89298	4.50468	4.22355	0.538102	0.603191	0.828276
ASPM	11.3476	8.39575	7.54728	11.6419	9.93966	8.25933	0.0369482	0.243537	0.130068
ASPSCR1	2.41376	3.21137	3.52856	2.00972	2.39509	3.48229	-0.264287	-0.423108	-0.0190423
ASTE1	2.51702	2.46017	1.90283	2.58264	2.75822	2.42208	0.0371266	0.16498	0.348102
ASUN	14.004	13.5692	10.8902	15.6356	16.5522	14.9871	0.159004	0.286686	0.460686
ASXL1	6.63642	5.69921	5.96469	7.22664	6.06004	5.61736	0.12292	0.0885654	-0.0865528
ASXL2	4.44193	4.09042	4.12906	4.85455	4.11198	3.73689	0.128149	0.00758206	-0.143977
ATAD1	10.7504	10.8425	9.60522	11.5579	12.5293	10.8801	0.104483	0.208601	0.179806
ATAD2	26.9269	23.8222	20.8968	27.8614	27.347	23.5737	0.0492178	0.199079	0.173892
ATAD2B	3.82675	4.49002	4.51353	4.04271	4.73435	4.46911	0.0792006	0.0764437	-0.0142686
ATAD3A	10.0552	9.89433	11.4669	10.2839	9.30655	11.0179	0.0324493	-0.0883558	-0.0576174
ATAD3B	5.40655	5.41262	6.45715	5.49233	4.69559	6.14425	0.0227084	-0.205022	-0.0716611
ATAD5	5.32205	3.87416	4.44349	5.88981	5.21183	5.12192	0.146238	0.427907	0.204991
ATE1	4.31667	4.84151	3.89866	4.4888	4.98803	4.62418	0.0564084	0.0430128	0.246219
ATF1	5.53108	5.18997	4.86358	5.24002	5.5626	5.10325	-0.0779872	0.100034	0.0693973
ATF2	7.87499	8.26601	6.44254	8.7841	8.46297	6.32064	0.157616	0.0339725	-0.0275585
ATF4	133.963	178.624	152.695	133.963	200.021	152.021	0.001	0.163222	-0.00637905
ATF5	3.41976	2.6133	4.09549	3.29898	2.15162	3.3753	-0.0518736	-0.280452	-0.27902
ATF6	7.1012	6.84504	7.55279	7.59624	7.46583	7.70571	0.0972233	0.125244	0.0289189
ATF7	3.73939	3.11249	3.42098	3.60252	2.85923	2.69677	-0.0537978	-0.122443	-0.343176
ATF7IP	8.17027	7.24316	8.35565	8.54927	7.59889	7.34615	0.0654164	0.0691712	-0.185765
ATF7IP2	1.73655	2.01923	1.27642	2.0149	2.22086	1.46965	0.214488	0.137315	0.203366
ATG101	5.00374	6.22084	5.56553	5.12868	5.28996	5.00421	0.0355816	-0.233851	-0.153377
ATG12	3.88323	3.58913	3.81897	3.36117	3.92057	3.75711	-0.208294	0.127428	-0.0235598
ATG13	3.72035	3.89994	4.67185	3.84527	3.99711	5.27562	0.0476434	0.0355058	0.175347
ATG14	2.45507	2.14986	2.79205	2.18924	2.14577	2.76083	-0.165331	-0.00274838	-0.0162199
ATG16L1	3.79955	3.90047	4.42383	4.28318	4.55656	4.43323	0.172852	0.224298	0.00306362
ATG16L2	5.01834	6.20458	6.62767	5.43807	5.57208	7.39716	0.115886	-0.155118	0.158469
ATG2B	2.81227	2.54718	2.41051	3.20869	2.81569	2.46893	0.190251	0.144589	0.0345517
ATG3	14.9612	13.2018	13.7186	14.1843	14.786	14.3944	-0.0769331	0.163502	0.0693714
ATG4B	5.80118	6.50382	6.18972	5.68133	5.77989	6.03847	-0.0301179	-0.170246	-0.0356928
ATG4C	2.93753	2.69793	2.07707	3.09019	3.23462	2.57287	0.0730929	0.261745	0.308832
ATG4D	3.32018	3.07461	3.9456	3.35145	3.02241	3.22141	0.0135231	-0.0247056	-0.292553
ATG5	2.94779	2.42645	2.05928	2.88466	2.58173	2.04678	-0.0312326	0.0894905	-0.00878339
ATG7	1.8829	2.19933	1.9314	1.87142	2.25412	2.42412	-0.0088262	0.0355034	0.327817
ATG9A	4.16508	4.12399	4.2827	4.62649	3.78852	4.03203	0.151575	-0.122405	-0.087013
ATIC	11.2401	9.50095	10.4989	12.1481	10.3914	10.1359	0.112076	0.12925	-0.0507614
ATL2	11.3068	11.6485	9.67384	11.8317	13.0572	11.0335	0.0654627	0.16471	0.189733
ATL3	8.71581	11.0021	9.33357	7.90063	11.6836	9.98205	-0.141667	0.0867109	0.0969079
ATM	3.23601	3.39234	3.01033	3.42699	4.09133	3.32139	0.0827249	0.27029	0.141864
ATMIN	5.04225	5.68686	5.22187	4.5425	5.81322	5.41171	-0.15058	0.031706	0.0515171
ATN1	1.87911	1.53421	2.01133	1.78951	1.33902	1.36011	-0.0704872	-0.196315	-0.564421
ATOX1	22.1172	18.6821	22.093	20.7473	19.781	23.5556	-0.0922398	0.0824543	0.092477
ATP10A	3.05398	3.46278	3.53844	3.07286	2.95412	3.46512	0.00889339	-0.229202	-0.0302085
ATP11A	3.05317	3.04181	3.11462	3.19978	3.40361	3.21061	0.0676654	0.162138	0.043793
ATP11B	1.90192	2.15925	2.40796	2.13589	2.59631	3.78049	0.167377	0.265929	0.650758
ATP11C	5.60843	4.54421	4.66686	5.94981	5.77757	4.62348	0.085248	0.346432	-0.0134723
ATP13A1	6.22465	5.89352	7.01042	6.36322	5.44973	7.45959	0.0317649	-0.112946	0.089596
ATP13A2	6.57092	8.53434	7.87677	5.96365	5.2278	4.32941	-0.139901	-0.707075	-0.863434
ATP13A3	13.7158	13.3382	12.487	16.0421	18.1438	17.0765	0.226027	0.443915	0.451589
ATP1A1	20.4584	18.0723	18.4911	21.6419	20.325	22.6759	0.0811341	0.169476	0.294333
ATP1B1	8.54778	11.3062	9.09771	6.00279	5.9068	4.44255	-0.509917	-0.936671	-1.03412
ATP1B3	29.7829	26.8669	26.2776	32.6906	31.6425	31.9724	0.134393	0.236035	0.282992
ATP2A2	17.8267	15.3425	16.5899	18.2882	16.1498	13.9657	0.0368727	0.0739785	-0.24842
ATP2A3	28.3086	31.231	34.1937	26.5558	27.5312	25.9707	-0.0922123	-0.181911	-0.396846
ATP2B1	5.60585	5.60869	5.25291	5.63121	7.0521	6.77011	0.00650983	0.330388	0.366062
ATP2B4	8.0924	7.8723	8.5001	9.20004	9.06757	9.6118	0.185073	0.203931	0.177327
ATP2C1	17.8739	17.6261	17.8924	17.8759	18.2291	17.1253	0.000163944	0.048534	-0.0632195
ATP5A1	167.731	169.23	166.443	173.951	206.299	199.705	0.0525349	0.285755	0.262838
ATP5B	175.169	169.717	169.423	177.522	194.41	190.566	0.019252	0.195976	0.169661
ATP5C1	88.7125	84.0931	81.5691	83.6234	85.4949	80.1751	-0.0852307	0.0238502	-0.0248694
ATP5D	11.9812	11.9482	17.2518	10.4546	8.0067	12.6398	-0.196635	-0.57751	-0.448775
ATP5E	173.476	153.06	149.121	166.936	174.298	162.593	-0.0554372	0.187461	0.124785
ATP5F1	57.472	52.3738	50.2724	53.9337	57.5669	57.5605	-0.091674	0.136393	0.195313
ATP5G1	56.4283	44.9587	48.1586	53.1755	50.1405	52.9511	-0.0856559	0.157376	0.136866
ATP5G2	115.196	119.137	133.257	117.229	129.079	134.347	0.0252303	0.115627	0.0117582
ATP5G3	29.9883	26.9478	27.7896	29.9565	27.9758	30.1123	-0.00153468	0.0540126	0.115804
ATP5H	73.7469	71.8766	73.403	73.9465	74.2094	78.6138	0.0038984	0.0460794	0.0989435
ATP5I	120.036	101.177	98.9415	116.671	103.099	110.013	-0.0410234	0.0271547	0.15302
ATP5J	28.8385	25.2252	25.4906	27.3109	26.7703	23.3658	-0.0785154	0.0857684	-0.125564
ATP5J2	93.7313	76.7673	86.6444	91.0372	68.9167	88.7484	-0.0420744	-0.155639	0.0346145
ATP5L	37.2101	35.8673	36.6317	35.0508	32.6197	35.3764	-0.0862456	-0.136925	-0.0503042
ATP5O	80.5555	82.2879	85.5662	81.708	79.0164	85.2491	0.0204951	-0.0585286	-0.00535642
ATP5S	2.23612	1.94364	2.71334	2.02443	2.43488	2.34382	-0.143483	0.325089	-0.211211
ATP5SL	10.287	9.83462	10.4982	9.22975	9.14114	10.5611	-0.156462	-0.105496	0.00861071
ATP6AP1	12.1239	15.9968	16.3017	12.7136	13.8873	17.6079	0.0685159	-0.204014	0.111197
ATP6AP2	13.5391	13.5667	14.1316	14.0172	15.3286	16.2361	0.0500659	0.176152	0.200281
ATP6V0A1	5.76478	7.75779	7.06752	6.33916	6.37453	5.40565	0.137025	-0.283326	-0.386738
ATP6V0A2	8.46652	8.60895	7.7554	7.64143	8.81303	6.38397	-0.147926	0.0338001	-0.280746
ATP6V0B	30.0577	38.1072	37.005	29.8514	37.1985	39.709	-0.00993261	-0.0348175	0.101744
ATP6V0C	9.55197	8.05716	11.0933	8.87905	7.64837	7.35025	-0.105393	-0.0751189	-0.59383
ATP6V0D1	10.0239	11.2695	11.613	9.77856	10.112	11.6823	-0.0357523	-0.156348	0.00859482
ATP6V0E1	40.0995	41.522	41.8803	35.7667	39.1115	37.2806	-0.164968	-0.0862859	-0.167846
ATP6V1A	15.7159	14.747	14.116	14.8201	13.9619	12.7804	-0.0846684	-0.0789235	-0.143396
ATP6V1B2	11.3705	12.3488	11.679	11.9987	12.9253	13.4933	0.0775889	0.0658313	0.208329
ATP6V1C1	6.90643	6.03024	5.43896	7.5896	7.08772	7.40367	0.136083	0.233106	0.444909
ATP6V1D	5.96769	5.84162	5.0821	5.47293	6.06721	5.82101	-0.12486	0.0546665	0.195843
ATP6V1E1	34.5921	37.2038	34.2257	32.1685	32.4422	31.5234	-0.104794	-0.19758	-0.118661
ATP6V1F	31.5734	32.9342	36.3117	32.547	30.015	36.999	0.0438144	-0.133904	0.0270503
ATP6V1G1	20.0323	21.4382	21.6758	19.8819	23.4053	22.4772	-0.0108682	0.126651	0.0523733
ATP6V1H	9.90589	9.18351	10.6331	9.43468	10.0091	10.9783	-0.0703139	0.1242	0.0460905
ATP8A1	3.05563	2.48515	2.35227	3.6963	3.60626	3.11622	0.274611	0.537174	0.40574
ATP8B2	9.54016	8.52761	8.4405	10.2812	7.59989	8.11238	0.107925	-0.166163	-0.0572016
ATP8B4	15.2959	21.7705	19.8729	15.2305	25.4583	24.8985	-0.00617697	0.225762	0.325255
ATP9B	1.91403	1.90952	2.3878	2.23955	1.99669	2.27345	0.226594	0.0643969	-0.0707999
ATPAF1	8.06135	7.68665	7.71342	8.41664	6.79457	7.53907	0.0622229	-0.177972	-0.032984
ATPAF2	4.07712	3.98068	4.04149	3.3234	3.52668	4.20466	-0.294892	-0.174703	0.0571025
ATPIF1	44.9027	46.1152	40.777	36.3028	39.2061	36.9497	-0.306722	-0.234165	-0.142192
ATR	4.48731	4.28183	4.22211	4.90704	5.51913	4.88059	0.129003	0.366216	0.209091
ATRAID	21.4447	23.9597	23.5773	20.7857	23.0605	24.7626	-0.0450318	-0.0551861	0.0707687
ATRIP	3.23929	3.45067	2.97912	3.30424	3.50149	3.23154	0.0286414	0.0210957	0.117337
ATRN	4.89029	5.15401	5.41167	6.06309	5.86055	5.53312	0.310133	0.185342	0.0320188
ATRX	6.26495	5.67296	5.99182	6.70144	6.41253	5.9808	0.0971676	0.17679	-0.00265501
ATXN10	8.5598	8.48699	8.25022	9.28491	9.22896	9.33738	0.11731	0.120915	0.178586
ATXN1L	2.33411	2.12912	2.41132	2.51838	2.12975	2.3698	0.109619	0.00042372	-0.0250593
ATXN2	3.36334	3.04306	2.83614	3.89737	3.49817	2.91338	0.212605	0.201076	0.0387668
ATXN2L	12.7654	13.3598	15.2464	14.4635	12.5988	13.3665	0.180178	-0.0846128	-0.189847
ATXN3	2.43978	2.65546	2.43078	2.43594	2.49784	2.5869	-0.0022732	-0.0882799	0.0898006
ATXN7	3.23778	2.90169	3.56058	3.42103	3.16133	3.86159	0.0794283	0.123639	0.117083
ATXN7L1	1.96331	1.87423	1.91435	2.21469	2.40937	2.27692	0.173818	0.362363	0.250234
ATXN7L3	8.3877	9.25012	9.533	7.75246	8.21671	8.41084	-0.113621	-0.170912	-0.180681
ATXN7L3B	15.7097	18.2163	16.593	15.5259	16.2829	15.2857	-0.0169787	-0.161873	-0.118395
AUNIP	6.63365	4.72545	4.7527	6.73284	5.65823	5.18795	0.0214135	0.259899	0.126416
AUP1	30.0588	35.671	33.9327	32.0309	33.3089	34.1777	0.0916756	-0.0988434	0.0103821
AURKA	19.736	16.8167	14.1278	19.6778	15.7704	13.9357	-0.00425916	-0.0926816	-0.0197475
AURKAIP1	21.5196	22.6873	22.0604	20.8363	19.0242	20.1686	-0.0465493	-0.25405	-0.129347
AURKB	19.0446	15.5996	16.4428	21.3221	16.9518	16.2356	0.162965	0.119938	-0.0182931
AVEN	6.46067	7.22401	7.54448	5.47439	6.81332	5.83708	-0.238985	-0.0844405	-0.370176
AVL9	5.01868	5.29989	5.46962	4.89457	4.98729	4.90461	-0.0361261	-0.0877073	-0.1573
AXIN1	4.81798	5.15254	5.46375	4.97456	4.54382	5.83667	0.0461423	-0.181379	0.0952555
AZI2	5.50008	4.72707	5.07976	5.01033	5.14745	5.62165	-0.134548	0.122912	0.146234
AZIN1	31.0634	35.2612	31.3344	30.5086	36.5237	31.2942	-0.026	0.0507511	-0.00185399
B2M	47.303	44.515	47.1645	43.4728	45.8132	48.0824	-0.121817	0.0414726	0.0278099
B3GALNT2	4.00295	3.99483	3.52384	4.56911	4.7927	5.01555	0.190851	0.262706	0.509258
B3GALT6	4.89495	5.70697	6.22176	4.92044	5.37851	5.88765	0.00749137	-0.0855166	-0.0796302
B3GAT3	6.85648	9.05899	11.4496	7.2416	7.57138	9.70791	0.0788402	-0.258793	-0.238067
B3GNT2	23.6422	21.1431	20.5391	23.9025	22.7801	19.6912	0.0157975	0.107585	-0.0608226
B3GNT5	4.82587	4.12378	4.7466	4.92532	5.12921	5.85909	0.0294284	0.31477	0.303783
B4GALT1	2.92019	2.81244	3.41344	3.1464	2.78783	3.39272	0.107637	-0.0126808	-0.00878438
B4GALT2	7.92911	7.46646	7.98879	8.58711	8.33249	9.86774	0.115013	0.158324	0.304743
B4GALT3	7.82879	8.56439	9.05764	8.16905	8.54163	9.13343	0.0613789	-0.00383944	0.0120216
B4GALT5	6.15585	5.67973	5.32615	8.11165	7.91317	8.04374	0.398038	0.478434	0.594773
B4GALT6	3.92213	2.786	2.7324	4.76951	4.06031	3.0101	0.282206	0.543393	0.139642
B4GALT7	3.78707	4.69465	4.75119	3.91783	4.64082	5.41016	0.0489741	-0.0166382	0.187381
BAALC	9.64258	12.6526	12.3149	8.74578	11.6575	10.6266	-0.140832	-0.118166	-0.212724
BABAM1	17.1524	17.1341	17.9106	15.6383	14.6927	17.445	-0.133332	-0.221765	-0.0380055
BACH1	8.62588	9.86792	10.8504	9.48338	11.1047	11.1109	0.136729	0.170359	0.0342332
BAD	2.63559	3.13676	2.58893	1.8839	1.77788	2.23796	-0.484398	-0.819119	-0.210176
BAG1	7.94109	7.38504	8.14494	8.43561	7.86018	8.76119	0.0871546	0.0899565	0.105222
BAG2	7.42258	7.99573	5.85046	7.39095	8.09648	6.01095	-0.00616206	0.0180653	0.0390428
BAG4	6.99719	7.23959	6.80389	7.11203	7.61216	6.63301	0.0234862	0.0723978	-0.0366971
BAG5	7.25277	6.76636	6.55297	6.91357	7.10074	5.90141	-0.0691028	0.0695886	-0.15109
BAHCC1	1.827	1.3421	1.6308	2.01197	1.15922	1.22999	0.139135	-0.211346	-0.40693
BAHD1	4.27712	4.74409	4.34565	4.42333	4.72166	4.698	0.048495	-0.00683849	0.112477
BAIAP2	2.0161	2.22992	2.30248	1.77795	1.82442	2.03504	-0.181356	-0.289554	-0.178137
BAIAP2-AS1	3.02776	2.9358	2.92719	3.18017	2.84428	3.00821	0.0708534	-0.0456877	0.039385
BAK1	4.79864	6.03135	6.10786	5.00944	5.26189	5.91573	0.0620232	-0.196901	-0.046111
BANF1	19.5381	19.6589	21.3262	17.8641	17.1881	19.1276	-0.129229	-0.193773	-0.156967
BANP	1.88562	2.09217	1.91213	1.72297	1.86518	1.52575	-0.130146	-0.165682	-0.325664
BAP1	9.18265	8.91147	9.93222	8.73604	8.89542	9.46293	-0.0719313	-0.00260084	-0.0698284
BARD1	4.65137	4.14168	4.05176	4.35573	4.51953	5.10137	-0.0947424	0.125959	0.332338
BATF	6.15967	5.98336	6.24867	6.65285	4.27222	4.95995	0.111121	-0.48597	-0.333222
BATF3	1.08027	2.30288	1.25794	1.24692	1.69015	0.809903	0.206974	-0.446289	-0.635245
BAX	19.561	24.2484	26.5331	21.3491	23.3181	26.8223	0.126192	-0.0564403	0.0156386
BAZ1A	14.1067	15.0755	12.4793	14.0177	16.764	12.8468	-0.00913005	0.153154	0.0418791
BAZ1B	17.7532	18.8695	16.1594	18.0476	20.9948	15.8264	0.0237292	0.153973	-0.0300364
BAZ2A	5.29319	4.35639	5.00535	5.59776	4.18389	3.79366	0.0807125	-0.0582902	-0.399882
BAZ2B	3.19996	3.56697	3.77647	2.79143	3.54574	3.25367	-0.197047	-0.00861014	-0.21497
BBC3	2.76178	3.34511	3.64126	2.42989	2.55677	3.41076	-0.184704	-0.387732	-0.0943434
BBS10	2.15123	2.18865	1.96164	1.87709	2.33922	1.97588	-0.196664	0.0959833	0.010436
BBS2	2.03644	2.95478	2.31787	2.05754	2.86731	2.67431	0.0148723	-0.0433493	0.206367
BBS4	1.66839	1.49287	2.24081	1.13634	1.68279	2.27253	-0.554057	0.172762	0.0202774
BBS7	2.02716	2.02107	1.63157	2.26729	2.25489	2.17829	0.16151	0.157942	0.416936
BCAP29	3.22001	3.1662	2.87532	3.02884	3.35966	3.0746	-0.0883034	0.0855628	0.0966793
BCAP31	34.66	33.417	34.594	35.1897	31.6838	34.7206	0.0218817	-0.0768344	0.00526918
BCAS2	11.6942	12.0437	11.5105	11.4476	11.98	10.4323	-0.0307461	-0.00765255	-0.141898
BCAT1	35.7532	37.7749	34.5921	36.7263	41.2009	30.2942	0.0387422	0.125249	-0.191403
BCAT2	7.34099	6.39485	7.81425	7.198	5.61557	6.43285	-0.0283789	-0.187479	-0.280651
BCCIP	23.8508	21.5491	20.6438	25.0105	24.359	22.0841	0.0685	0.176825	0.0972999
BCKDHA	11.0653	11.5722	13.7404	11.3703	10.9677	14.6027	0.0392336	-0.0774006	0.0878141
BCKDHB	2.64802	2.43088	2.86724	2.20484	2.22897	2.72236	-0.264236	-0.125103	-0.0748058
BCKDK	7.93029	7.48086	8.68378	8.96575	6.4327	8.33744	0.177051	-0.21778	-0.0587198
BCL10	4.37216	4.12904	3.74075	3.87697	3.77898	3.48692	-0.173417	-0.127812	-0.101372
BCL11A	5.0231	4.43654	3.98659	5.29143	5.13028	3.97127	0.0750792	0.209602	-0.00555569
BCL2	9.24249	11.0852	10.6691	15.562	20.0938	18.2599	0.751673	0.85811	0.775237
BCL2A1	2.95807	3.31749	3.58468	2.7536	2.98088	2.75096	-0.103339	-0.154358	-0.381908
BCL2L1	11.1225	13.34	11.1659	10.5785	8.93836	5.57041	-0.0723455	-0.57768	-1.00324
BCL2L12	3.1484	2.69317	3.32137	3.07578	2.57711	2.7149	-0.0336659	-0.063549	-0.290877
BCL2L13	8.30117	9.20288	8.60522	8.53059	9.38884	9.31071	0.0393323	0.0288626	0.113679
BCL2L2	2.27971	2.4234	2.21955	2.37248	2.31691	2.07417	0.0575485	-0.0648295	-0.0977315
BCL2L2-PABPN1	14.889	15.6294	14.8812	14.833	15.781	19.2335	-0.00543765	0.0139235	0.370129
BCL7A	3.86727	3.74373	3.87707	3.93368	3.75222	4.41668	0.024561	0.00327043	0.187994
BCL7B	8.69723	7.3978	9.47526	8.53632	6.88271	8.30653	-0.0269405	-0.104119	-0.18992
BCL7C	6.91815	8.82493	9.7556	8.01571	6.60807	8.04129	0.212443	-0.417357	-0.278804
BCLAF1	21.0222	17.7919	19.6241	22.1263	20.4146	20.4631	0.0738464	0.198384	0.0603978
BCOR	6.45106	6.55118	7.51699	6.79565	6.90297	8.44815	0.0750746	0.0754612	0.168482
BCR	14.0064	13.5706	14.7798	12.9016	10.5504	10.1692	-0.118536	-0.363186	-0.539413
BCS1L	9.647	11.8179	10.309	11.3193	10.6555	11.2221	0.230634	-0.149375	0.122437
BDH2	3.09948	2.22733	2.3566	2.69526	2.08566	2.15686	-0.201601	-0.0948155	-0.127778
BECN1	9.34382	10.2873	10.3159	8.59783	9.19509	10.3129	-0.120041	-0.161932	-0.000422937
BET1	2.36354	2.24616	1.87165	2.10276	2.38199	1.74292	-0.168667	0.0847124	-0.102806
BET1L	5.8365	5.56948	6.7566	5.2813	5.49101	5.90532	-0.144209	-0.0204714	-0.194281
BHLHE40	4.09018	11.2616	9.19685	3.88634	5.63175	2.89511	-0.0737528	-0.999753	-1.66752
BICD2	7.57875	7.25574	6.56766	7.51256	7.45757	6.96638	-0.012655	0.0395834	0.0850293
BID	18.7031	17.982	19.1943	17.6754	17.217	16.9858	-0.0815359	-0.0627225	-0.176345
BIN1	8.18363	5.99256	5.6317	7.64434	4.10826	2.90696	-0.0983497	-0.544644	-0.954058
BIN2	16.7442	23.8641	21.4311	16.3355	21.1504	19.6278	-0.0356522	-0.174161	-0.126806
BIN3	4.31004	3.93454	4.55522	4.17386	3.87834	4.87487	-0.0463189	-0.0207565	0.0978453
BIRC2	5.51071	6.10598	5.25659	4.87073	6.31594	4.30537	-0.178101	0.0487757	-0.287991
BIRC5	20.0783	14.92	14.4903	18.4819	13.764	13.3896	-0.119521	-0.116354	-0.113975
BIRC6	11.0553	10.7676	10.9929	12.5958	12.9868	10.9638	0.188204	0.270347	-0.00381748
BIVM	6.15524	5.76192	5.73861	5.44569	5.30374	4.1849	-0.1767	-0.119538	-0.455507
BIVM-ERCC5	3.14377	3.28728	2.39761	3.43683	3.55552	4.025	0.128586	0.113164	0.747392
BLCAP	7.05132	7.07561	7.0472	6.65586	6.25772	7.62117	-0.0832673	-0.177219	0.112962
BLM	10.5793	8.71254	8.35342	11.8837	11.0287	10.1875	0.16774	0.340092	0.286363
BLMH	15.4716	13.4605	13.4926	16.6617	16.2677	15.28	0.106909	0.273276	0.179481
BLOC1S1	18.1173	16.8077	13.6476	16.7054	15.0327	16.7626	-0.11705	-0.161012	0.296596
BLOC1S2	4.81008	5.46906	5.52393	4.36183	4.82927	5.04908	-0.141128	-0.179486	-0.129676
BLOC1S4	3.86342	4.12641	3.23584	3.3547	3.79598	3.23673	-0.203695	-0.120415	0.000395729
BLOC1S5	5.78855	6.1366	4.39596	4.9114	6.21623	5.08314	-0.237069	0.0186	0.209541
BLOC1S6	8.34901	7.67715	7.52745	8.48335	8.23146	8.41383	0.023028	0.100577	0.160601
BLVRB	7.37871	8.02914	9.12304	6.93091	6.30207	11.2907	-0.0903229	-0.349419	0.307545
BLZF1	3.1186	3.70284	2.96413	3.1114	3.717	3.50962	-0.00333522	0.00550664	0.243704
BMF	2.83923	3.62096	5.56721	2.41687	3.30669	6.71341	-0.232357	-0.130986	0.27009
BMI1	5.2337	5.36162	4.55162	5.13718	5.04251	5.76945	-0.0268556	-0.0885282	0.342054
BMP1	2.62139	2.69389	3.40416	2.50493	2.76357	3.3872	-0.0655612	0.0368455	-0.00720602
BMP2K	3.14575	3.07124	2.19697	3.60348	3.68974	2.51135	0.195986	0.264699	0.192946
BMP6	2.83868	3.47771	3.69784	1.93266	2.16266	1.68555	-0.554632	-0.685336	-1.13347
BMS1	5.93118	5.18471	5.93511	6.37098	6.26208	5.95654	0.103196	0.272378	0.00520079
BMS1P20	1.94337	2.49924	2.02454	1.86947	2.43201	2.77327	-0.0559325	-0.0393442	0.453989
BNIP1	3.719	4.05758	4.58762	3.93879	3.54089	4.26001	0.0828386	-0.196507	-0.10689
BNIP2	39.3051	39.8247	37.8459	36.1209	41.0579	37.6603	-0.121882	0.0439974	-0.00709363
BNIP3L	14.006	8.20032	11.3058	13.7188	6.46773	6.7102	-0.0298921	-0.342421	-0.752634
BOD1	5.4687	5.28025	4.86866	5.19343	4.8261	4.21669	-0.0745091	-0.129748	-0.207416
BOD1L1	5.54991	4.8443	5.15513	5.93979	5.88486	5.60141	0.0979485	0.280722	0.119781
BOLA1	2.21794	1.89414	1.66217	2.23338	1.59188	1.33767	0.0100052	-0.250813	-0.313345
BOLA3	19.767	16.7139	15.5287	19.8965	16.9407	20.0221	0.00941893	0.0194462	0.366658
BOP1	18.7943	21.4532	24.9697	19.7821	19.2556	22.5031	0.0739036	-0.155917	-0.150054
BORA	6.60904	4.63903	4.38858	6.30264	5.79368	5.60979	-0.0684838	0.320658	0.354194
BPGM	3.49557	3.77608	3.28789	3.49229	3.14467	3.51131	-0.00135556	-0.263981	0.0948472
BPNT1	3.93638	3.73686	2.8407	3.95813	3.54915	3.63955	0.0079495	-0.0743558	0.357513
BPTF	7.36191	6.68757	7.23229	8.15886	7.32141	6.35435	0.148288	0.130639	-0.186708
BRAF	3.17042	2.82879	3.40983	2.99049	3.30189	3.45002	-0.0842911	0.223109	0.0169019
BRAP	4.94602	4.78055	5.18851	4.39205	4.73251	5.46673	-0.171372	-0.0145712	0.075359
BRAT1	5.40389	5.76132	6.61141	4.26227	4.28209	5.43437	-0.342379	-0.428083	-0.282846
BRCA1	8.22295	7.21025	6.36629	8.69234	8.58057	7.74668	0.0800888	0.251023	0.283125
BRCA2	3.58966	2.72725	2.86278	4.05503	3.69901	3.71017	0.175862	0.439695	0.374069
BRCC3	3.80853	3.50183	3.36082	3.44951	3.21025	3.02802	-0.142845	-0.125426	-0.150438
BRD1	4.93751	5.62683	5.89701	4.98475	5.15046	5.48482	0.0137366	-0.127621	-0.104541
BRD3	5.58649	5.34195	5.50248	5.72035	5.86569	4.95729	0.0341612	0.134935	-0.15053
BRD4	4.9263	4.07754	5.35543	4.92583	4.104	4.74228	-0.000137893	0.00933287	-0.175424
BRD7	17.1908	16.5001	15.4589	17.2443	17.7026	17.0005	0.00448218	0.101493	0.137144
BRD8	7.50038	7.83769	7.68242	7.13167	8.61818	8.51492	-0.0727235	0.136955	0.148431
BRD9	5.60054	6.40966	6.55051	5.65186	6.23499	6.28013	0.0131581	-0.0398618	-0.0608145
BRE	9.78319	11.0477	11.5996	9.36048	10.9015	11.3868	-0.0637218	-0.019225	-0.0267078
BRF1	5.13984	5.28894	5.99318	4.90667	4.524	4.6356	-0.0669777	-0.225381	-0.370566
BRF2	3.61282	3.39373	3.56022	2.94737	3.37831	3.05193	-0.293698	-0.00657114	-0.222244
BRI3	6.53643	6.22524	6.63184	5.91865	5.4308	6.81551	-0.143236	-0.196966	0.039413
BRI3BP	11.8096	10.8679	10.7991	14.0116	13.4539	14.8004	0.246665	0.307945	0.454731
BRIP1	3.94679	3.06767	3.15424	4.11214	3.8885	3.68104	0.0592116	0.34207	0.222821
BRIX1	29.8653	27.3589	26.5452	29.7673	31.2087	25.3566	-0.00474325	0.18994	-0.0660912
BRK1	30.7657	34.7025	31.4413	26.9769	30.706	27.2128	-0.189599	-0.176517	-0.208374
BRMS1	12.7421	12.4647	13.5673	12.2671	11.3267	14.378	-0.0548075	-0.138129	0.0837251
BROX	10.1741	9.83737	9.48006	9.02368	9.47087	10.3897	-0.173113	-0.0547753	0.132188
BRPF1	6.30186	6.79093	7.3288	6.76995	6.63002	7.38432	0.103368	-0.034596	0.0108876
BRWD1	7.08369	7.90584	7.17193	7.9136	8.69387	7.5347	0.159832	0.13708	0.07119
BRWD3	1.84501	1.66422	1.44123	2.15991	1.84165	1.5646	0.227343	0.146148	0.118495
BSDC1	4.86601	4.99118	5.58914	4.81042	5.2091	5.2268	-0.016578	0.0616522	-0.0966991
BSG	43.5245	43.6567	47.0725	42.1405	38.6222	49.9515	-0.0466211	-0.176772	0.0856424
BSPRY	2.78758	2.9255	2.5516	3.03119	2.71743	2.82751	0.120871	-0.10644	0.148129
BST2	26.1541	17.8674	20.0121	19.8707	12.6351	11.6608	-0.396391	-0.499893	-0.779201
BTAF1	8.29538	8.2553	8.45138	8.46543	9.78416	8.87585	0.0292738	0.245127	0.0706978
BTBD1	20.3977	21.0734	20.141	19.0344	22.8875	19.6393	-0.0998008	0.119136	-0.0363958
BTBD10	5.43305	7.6492	5.71757	5.16296	6.78581	4.63545	-0.0735654	-0.172787	-0.302694
BTBD2	9.37896	9.77187	11.331	8.64914	7.10204	9.66174	-0.116871	-0.460402	-0.229918
BTBD3	2.76866	3.14296	2.49452	2.53414	2.79137	2.22574	-0.127691	-0.171152	-0.16448
BTF3	223.503	240.389	245.476	222.29	307.84	305.475	-0.00785438	0.356807	0.315469
BTF3L4	6.8071	6.52874	6.89022	6.48437	6.63341	7.12361	-0.0700751	0.0229462	0.0480588
BTG1	2.01162	1.4297	1.54367	1.81448	1.48432	1.71948	-0.148808	0.0540992	0.155608
BTG3	3.47164	3.80753	3.69756	4.88124	4.6317	4.26501	0.491632	0.282687	0.205974
BTK	22.3773	24.204	23.3046	23.2487	26.0482	25.7186	0.0551158	0.105935	0.142202
BTN2A1	2.42622	2.57986	3.17489	2.8789	2.40865	3.41025	0.24681	-0.0990714	0.103174
BTN3A1	2.36747	2.06732	1.99738	2.06625	1.90189	1.56551	-0.196335	-0.120332	-0.351477
BTN3A2	3.38001	2.86903	2.86969	3.4938	3.14789	2.96586	0.0477665	0.133819	0.0475585
BUB1	19.5197	14.8171	13.5376	19.3151	16.6287	14.5305	-0.0152054	0.166411	0.102117
BUB1B	20.548	15.8409	15.4357	19.5764	17.7875	16.0432	-0.0698807	0.167207	0.0556991
BUB3	39.4227	38.7526	36.7174	38.7356	36.2468	35.8818	-0.0253679	-0.0964361	-0.0332148
BUD13	6.73323	5.39984	6.01129	5.87847	5.69319	6.88844	-0.195859	0.0763198	0.196503
BUD31	18.7608	19.2886	18.7586	16.0569	16.925	17.8474	-0.224531	-0.188596	-0.0718355
BYSL	4.93802	5.46471	5.46065	5.67786	5.34557	5.16339	0.201415	-0.0317989	-0.080753
BZRAP1	4.04793	3.62424	3.08844	7.20891	9.95471	23.3484	0.832599	1.4577	2.91837
BZRAP1-AS1	1.76578	2.45772	2.57265	2.06714	3.2428	3.61555	0.22733	0.39992	0.490963
BZW1	44.3937	39.1775	37.7947	43.22	39.2556	36.3318	-0.038656	0.00287406	-0.0569514
BZW2	46.8188	40.0363	39.6049	45.9712	42.6851	43.004	-0.0263572	0.0924258	0.118793
C10orf12	4.02019	3.3015	3.26976	4.44924	3.86386	3.56256	0.146293	0.226919	0.123731
C10orf128	5.426	3.85268	3.82202	4.42996	2.87982	1.80229	-0.292595	-0.419885	-1.08451
C10orf2	6.11688	6.92383	6.93644	6.08793	7.22845	6.74077	-0.00684381	0.0621157	-0.0412827
C10orf32	3.36617	3.48524	3.39836	2.64112	3.40156	3.51476	-0.349957	-0.0350617	0.0485867
C10orf54	8.54445	15.2421	13.9516	7.07158	10.2489	11.1373	-0.272956	-0.572588	-0.325021
C10orf76	3.26029	3.15531	3.23535	3.19918	2.9258	3.60609	-0.0272951	-0.108949	0.156516
C11orf1	8.6036	10.2348	10.1756	7.62967	9.95218	11.41	-0.17332	-0.0404001	0.165182
C11orf21	4.50486	6.01444	4.35475	3.77691	5.02988	4.58048	-0.254275	-0.257906	0.0729113
C11orf24	2.93305	2.89514	2.66458	3.19364	3.37605	3.25685	0.122801	0.221702	0.28957
C11orf30	2.55079	1.96213	1.70582	2.73389	2.22354	1.88103	0.10001	0.180436	0.141058
C11orf31	22.9305	24.7228	25.0066	18.283	18.4137	19.4684	-0.326766	-0.425064	-0.361176
C11orf49	2.86867	3.96354	3.90646	2.56431	3.1441	3.05204	-0.161812	-0.334146	-0.35609
C11orf54	3.30711	3.73978	2.85581	2.69404	4.03327	3.04485	-0.295798	0.108994	0.0924701
C11orf57	7.92635	7.53302	6.59422	8.02616	8.13591	8.40085	0.0180538	0.111077	0.349334
C11orf58	19.8009	20.2559	18.7494	18.7916	21.2	17.8767	-0.0754747	0.0657182	-0.0687603
C11orf68	2.32394	2.61424	3.41122	2.55456	2.61407	2.4708	0.1365	-9.40494e-05	-0.465306
C11orf73	11.8734	12.2807	9.20724	10.8272	10.9211	10.9347	-0.133079	-0.169284	0.248076
C11orf74	14.5153	10.1137	9.66222	12.302	10.7455	7.21461	-0.238678	0.0874129	-0.421434
C11orf84	7.26606	6.89367	7.69498	6.18837	5.17333	5.22305	-0.231613	-0.414181	-0.559026
C11orf98	24.973	26.7514	31.7266	25.1362	26.016	28.2657	0.00939768	-0.0402134	-0.166643
C12orf10	8.12831	8.68613	9.07461	8.48482	7.88809	9.10451	0.0619287	-0.139039	0.00474487
C12orf29	5.00744	5.20108	4.22693	5.94459	6.71086	5.51084	0.247505	0.367688	0.382663
C12orf4	3.28606	3.03076	2.53397	3.08222	3.37677	2.98405	-0.0923916	0.155966	0.235871
C12orf43	4.43079	3.90346	4.55074	4.1323	3.85651	4.56123	-0.100618	-0.0174578	0.00332189
C12orf45	12.6673	11.895	12.4158	13.2717	12.6325	13.6505	0.0672395	0.0867903	0.13678
C12orf49	3.44483	3.73424	3.05609	3.52774	3.59674	3.38234	0.034311	-0.0541259	0.146331
C12orf57	32.7605	34.4392	38.375	31.373	29.0056	37.0112	-0.0624331	-0.247717	-0.0522021
C12orf65	4.31021	4.2952	3.89256	4.09169	5.00465	3.70892	-0.0750606	0.220545	-0.0697176
C12orf66	2.252	2.38522	2.19454	2.37514	2.49742	1.91538	0.0768078	0.0663115	-0.196281
C12orf75	6.43099	5.09802	4.37148	5.90792	3.98951	3.25075	-0.122392	-0.353725	-0.427348
C14orf1	7.27518	6.05769	6.21278	8.5716	5.62464	7.22253	0.236582	-0.107005	0.217266
C14orf119	6.04386	6.3889	5.09894	6.06771	6.102	5.84196	0.00568368	-0.0662866	0.196255
C14orf159	9.80352	10.0956	10.8929	8.75093	10.5096	11.6447	-0.163864	0.0579736	0.0962789
C14orf166	51.4317	47.2497	46.5212	49.0157	52.808	45.9657	-0.0694134	0.16045	-0.0173313
C14orf169	5.45344	5.59587	5.42166	5.49529	5.56377	6.0693	0.0110302	-0.0082988	0.162796
C14orf2	76.2411	70.6745	66.1806	86.7853	72.8921	70.7566	0.186881	0.0445721	0.0964572
C14orf93	2.42905	1.93288	2.40529	2.63839	2.21455	2.63703	0.119266	0.196257	0.132701
C15orf39	19.3857	24.0215	25.7724	17.5636	17.0081	20.7764	-0.142403	-0.498106	-0.310876
C15orf40	6.21057	5.74001	7.2363	5.97222	6.18091	8.54791	-0.0564567	0.106766	0.240319
C15orf57	3.88311	3.727	3.63084	3.47487	3.57188	3.39167	-0.160254	-0.0613314	-0.0983077
C15orf61	4.252	4.29424	3.90474	4.42924	5.14616	5.1244	0.058918	0.261093	0.392155
C16orf13	17.5611	16.8756	18.7498	17.3429	14.7557	20.0164	-0.0180356	-0.19366	0.0943062
C16orf54	5.42956	7.37976	7.78268	5.1589	6.57682	7.53902	-0.0737694	-0.166184	-0.0458916
C16orf58	7.81037	9.09493	9.49337	8.45802	8.73062	10.1439	0.114929	-0.0589773	0.0956194
C16orf59	2.79253	3.04294	3.43425	2.98958	2.75457	2.63023	0.0983706	-0.14364	-0.384807
C16orf62	5.42482	5.91999	6.58772	5.15504	5.24727	6.18364	-0.0735899	-0.174028	-0.0913229
C16orf70	3.5182	3.42812	3.53741	3.27671	3.13768	3.08786	-0.102587	-0.127721	-0.196086
C16orf72	5.33682	5.77042	5.19088	4.67801	4.87848	4.61103	-0.190083	-0.242246	-0.17089
C16orf87	4.09986	3.35114	3.49912	4.34492	3.64436	3.05248	0.0837531	0.121016	-0.197009
C16orf91	4.75996	5.00261	3.71429	4.7507	4.30255	4.28921	-0.0028096	-0.217489	0.207624
C17orf49	14.9101	18.9535	18.7001	15.9426	17.5452	19.601	0.0966048	-0.111384	0.0678772
C17orf53	2.11723	1.54345	1.7679	1.9486	1.62435	1.77921	-0.119745	0.0737076	0.00920317
C17orf58	2.40478	2.48457	2.26518	2.95256	2.52005	2.78654	0.29606	0.0204562	0.298851
C17orf62	8.29256	8.85094	8.8683	7.58587	7.39584	8.4376	-0.128504	-0.259116	-0.0718254
C17orf70	3.41193	3.85256	4.62373	3.5087	3.29433	3.78781	0.040347	-0.225832	-0.287693
C17orf80	4.79888	5.3679	4.30094	4.68814	4.82474	4.5367	-0.0336813	-0.153905	0.0769906
C17orf85	4.11871	4.39627	4.05329	4.54193	4.69088	4.3149	0.141116	0.0935787	0.0902328
C17orf89	26.3496	24.3236	25.7327	26.8956	25.9073	23.5633	0.0295875	0.0910024	-0.127061
C18orf21	6.71841	6.56182	7.16692	6.84466	6.33007	7.28147	0.0268583	-0.051874	0.0228765
C18orf25	2.98827	2.72405	3.32499	3.41042	3.34838	3.66276	0.190638	0.297708	0.139579
C18orf32	3.17459	3.95721	3.10253	2.40667	2.99519	3.42553	-0.399533	-0.401837	0.142882
C18orf54	2.35254	2.13225	1.73335	2.76669	2.52037	1.39504	0.233942	0.241253	-0.313255
C18orf8	8.01569	8.87838	10.9509	6.65592	6.66151	5.60864	-0.268189	-0.414448	-0.965323
C19orf24	4.88039	5.17309	6.73751	4.48961	3.77903	5.53698	-0.120408	-0.453013	-0.283117
C19orf25	2.85425	2.53058	2.31975	2.31319	2.33056	2.20481	-0.303231	-0.11879	-0.0733182
C19orf38	6.33881	4.90552	5.95578	5.11656	3.99297	5.30875	-0.30904	-0.296944	-0.165917
C19orf43	40.4615	45.9391	46.8711	40.4197	39.2403	46.5091	-0.00149253	-0.227387	-0.0111859
C19orf48	42.078	43.913	47.4023	42.38	42.3697	52.4332	0.010318	-0.0516144	0.145522
C19orf52	4.10057	3.90064	4.281	4.05362	3.40959	3.92241	-0.0166118	-0.194111	-0.126208
C19orf53	21.6338	19.4081	20.6719	19.6916	18.1002	20.0831	-0.135707	-0.100652	-0.0416873
C19orf60	7.07874	6.81757	8.65899	5.38589	4.78822	6.62857	-0.39431	-0.50977	-0.385501
C19orf66	2.54359	2.80839	2.6606	1.95327	2.34604	1.73203	-0.380977	-0.259518	-0.619292
C19orf70	9.68836	10.7907	12.488	9.71748	7.70367	12.1569	0.00433038	-0.486175	-0.0387697
C1D	8.08607	6.91933	7.34414	8.43107	7.88213	7.99999	0.0602773	0.187953	0.123405
C1GALT1	2.616	2.46622	2.2816	2.64827	2.74411	2.41397	0.0176859	0.154039	0.0813595
C1GALT1C1	5.83118	7.48347	6.8084	6.17593	7.92207	9.35556	0.0828695	0.0821705	0.458508
C1orf109	4.78071	4.40885	3.83735	4.5432	5.06223	3.75254	-0.0735175	0.19937	-0.0322454
C1orf112	4.08793	3.5363	2.95272	3.97537	3.853	3.13707	-0.0402782	0.123744	0.0873742
C1orf122	3.09661	3.34683	4.55363	2.64007	2.63531	2.71752	-0.230115	-0.344821	-0.744726
C1orf123	10.5704	13.0581	13.1025	10.4621	13.0383	12.8076	-0.0148477	-0.00218645	-0.0328382
C1orf131	6.45532	6.2681	6.28741	6.43979	7.42723	7.07864	-0.00347469	0.244797	0.171006
C1orf174	10.0907	11.4193	9.99228	10.5545	11.1399	9.62169	0.0648288	-0.0357464	-0.0545233
C1orf186	15.4173	14.7739	14.1464	23.1483	21.3342	15.9576	0.586359	0.530113	0.173804
C1orf216	6.23236	7.25167	6.88412	5.95117	6.70386	6.53242	-0.0666055	-0.113322	-0.0756538
C1orf228	4.01841	4.23771	4.57884	4.62197	4.73867	5.4547	0.201881	0.161197	0.25252
C1orf233	2.33137	2.5872	3.20352	2.45652	2.77252	3.33896	0.0754377	0.0998066	0.0597393
C1orf27	3.12774	3.1691	3.19431	3.45868	3.73726	2.7137	0.145099	0.237907	-0.235245
C1orf35	4.24267	3.9129	3.93131	4.37873	3.96247	3.85333	0.0455402	0.0181633	-0.0289026
C1orf43	48.3624	57.3235	50.4143	49.96	56.5955	51.6691	0.0468866	-0.0184384	0.0354689
C1orf50	3.57137	3.60149	3.39837	3.26403	4.31952	4.2047	-0.129821	0.262276	0.30716
C1orf52	3.14332	3.14643	2.66988	3.22747	3.47127	3.08786	0.0381127	0.141749	0.209831
C1orf86	2.31228	3.40262	4.0171	1.87792	1.71708	1.90088	-0.300176	-0.98669	-1.07949
C1QBP	122.34	106.962	104.349	123.376	124.513	119.457	0.0121749	0.219194	0.195071
C1RL	5.23315	5.98956	7.19067	5.10467	5.82349	7.0806	-0.0358605	-0.0405666	-0.0222543
C20orf197	3.50586	2.76828	5.11737	3.90198	4.14599	6.96155	0.154437	0.582725	0.444007
C20orf24	22.7595	27.7639	29.3591	21.7604	24.3324	26.4621	-0.0647697	-0.190334	-0.14988
C20orf27	14.7956	12.1602	16.0344	14.9883	12.5555	15.535	0.0186742	0.046149	-0.0456477
C21orf33	4.23148	4.66404	3.80667	4.32228	4.01542	4.68245	0.0306316	-0.216027	0.298737
C21orf58	3.72467	2.76207	3.37367	3.57852	2.79352	2.80538	-0.0577516	0.0163358	-0.266122
C21orf59	13.0174	12.2257	12.0024	11.9073	12.9938	14.4382	-0.128595	0.0879067	0.266575
C21orf91	3.9472	3.85656	3.44185	3.86679	4.79866	4.15666	-0.0296935	0.315319	0.272242
C22orf29	4.14394	4.76006	4.58971	4.5323	5.45383	4.90779	0.129239	0.19629	0.0966687
C22orf39	8.70711	9.55788	7.86569	7.81572	9.80756	8.75471	-0.155814	0.0372029	0.154486
C2CD3	1.94137	1.78435	1.73869	2.35045	2.15693	2.08648	0.27586	0.273582	0.263066
C2CD5	3.41536	2.99033	2.93984	3.28465	2.99865	2.54592	-0.0562998	0.00401085	-0.207552
C2orf42	1.54198	2.53414	2.19414	1.5445	2.13372	2.02514	0.00235971	-0.248127	-0.115635
C2orf44	4.32904	3.90033	3.27504	4.1775	4.28161	3.58435	-0.0514096	0.134556	0.130199
C2orf47	4.7449	4.21616	4.85609	4.48207	4.87693	4.65515	-0.0822121	0.210045	-0.0609678
C2orf49	2.68402	2.60497	2.34015	2.58486	2.84585	2.76088	-0.0543075	0.127591	0.238524
C2orf68	3.16108	2.89863	3.07515	3.14417	2.87222	3.17111	-0.00773527	-0.013202	0.0443325
C2orf69	3.20213	2.76833	2.51306	3.33187	3.26665	3.10187	0.0573005	0.238798	0.303694
C2orf74	3.94404	4.11159	3.95453	3.03015	3.91244	2.95725	-0.380287	-0.0716276	-0.419248
C3orf17	4.39116	4.31042	4.2196	4.34782	4.61083	4.72097	-0.0143088	0.0971981	0.161979
C3orf38	7.48809	7.90882	7.26405	7.10935	7.26775	6.82949	-0.0748811	-0.121953	-0.0889956
C3orf58	9.5836	9.36813	8.08644	9.12673	10.0257	8.62671	-0.0704704	0.0978649	0.0933063
C3orf62	1.56987	1.5163	2.30366	1.71601	1.97085	2.04145	0.12841	0.378265	-0.174336
C4orf27	6.70198	5.76557	5.45324	5.64139	5.6041	5.93051	-0.248537	-0.0409815	0.121044
C4orf29	2.96832	3.11584	2.34117	3.08093	3.19996	3.12382	0.0537175	0.0384316	0.416083
C4orf3	10.6851	10.5883	11.6149	10.2964	9.71972	9.04667	-0.0534667	-0.123484	-0.360513
C4orf32	5.85137	5.72236	4.71352	6.06161	6.12618	5.44937	0.0509271	0.0983772	0.209282
C4orf33	2.05004	1.70176	1.29941	1.37655	1.30636	1.6205	-0.574598	-0.381472	0.318591
C4orf46	6.2933	5.07065	5.41362	7.0289	6.22231	5.5879	0.159481	0.295281	0.0457123
C5orf15	8.29256	8.72517	8.44352	9.43204	9.99789	10.6874	0.185751	0.196441	0.339993
C5orf22	4.72923	4.37121	4.97833	4.68788	4.96464	5.01955	-0.0126707	0.183654	0.0118966
C5orf24	5.08856	5.64256	5.28327	5.31394	6.23657	5.84401	0.0625252	0.144402	0.14553
C5orf28	2.039	2.7386	2.61994	2.2661	3.17993	2.495	0.152351	0.215559	-0.070492
C5orf30	4.11882	4.19807	3.29342	4.03746	5.29661	4.62977	-0.0287815	0.335344	0.491353
C5orf42	1.81873	1.86038	1.63976	2.12343	2.22527	1.86202	0.223465	0.258386	0.183384
C5orf51	3.74138	3.26312	2.73864	3.99918	3.26637	2.91137	0.0961331	0.00143784	0.088237
C6orf1	3.91698	5.07528	5.31883	3.62287	2.92965	3.25585	-0.112606	-0.79276	-0.708076
C6orf106	7.89896	7.43406	7.62266	7.87368	7.04258	6.3326	-0.00462548	-0.0780462	-0.267498
C6orf120	5.58355	5.77431	5.8004	5.51856	6.50108	5.97011	-0.0168909	0.171029	0.0416043
C6orf62	28.5695	29.4589	27.0324	27.5081	30.7831	26.9968	-0.0546198	0.0634374	-0.00190297
C6orf89	2.47653	2.63418	2.42411	2.18225	2.57684	2.93024	-0.182507	-0.0317512	0.273565
C7orf25	3.172	3.09371	2.715	2.68393	2.7647	2.88117	-0.241045	-0.162215	0.0857039
C7orf26	3.43118	3.30968	3.0336	3.20209	3.14367	3.43471	-0.0996902	-0.0742424	0.179158
C7orf49	13.5356	16.1552	15.9468	14.1694	15.0771	13.6576	0.0660116	-0.0996345	-0.223563
C7orf50	8.18647	7.23528	7.85094	8.24488	5.91882	6.26346	0.0102569	-0.289739	-0.325905
C7orf55	1.98551	2.20787	2.20236	2.13848	1.66089	2.10189	0.107074	-0.410703	-0.0673613
C7orf55-LUC7L2	6.21284	6.30174	6.70213	5.49518	7.08551	6.43192	-0.177085	0.169121	-0.0593694
C7orf60	3.1619	2.84162	2.36205	3.07924	2.82306	2.386	-0.0382198	-0.00945216	0.0145563
C7orf73	7.66448	7.82382	8.54693	8.15826	8.05102	7.08613	0.0900731	0.0412972	-0.270408
C8orf33	12.6932	11.3999	11.2826	12.7439	12.4571	12.678	0.00574837	0.127945	0.168225
C8orf59	24.7517	21.882	20.824	21.185	22.8804	20.8663	-0.224485	0.0643685	0.00292096
C8orf76	8.92795	9.59027	9.05276	8.43468	9.71062	9.17357	-0.0819969	0.0179914	0.0191256
C8orf82	2.91228	3.76704	3.6424	2.22584	3.08391	3.22522	-0.3878	-0.288674	-0.175489
C9orf114	5.45556	6.37722	6.51135	5.02134	5.92911	6.35393	-0.119654	-0.105111	-0.035306
C9orf139	0.99939	1.7024	1.93302	1.43095	2.12975	2.99715	0.517857	0.32311	0.632733
C9orf142	13.2516	14.4267	15.7317	11.5439	12.9683	16.0862	-0.199032	-0.15376	0.0321445
C9orf156	4.05274	4.34315	3.83612	3.94237	3.92591	4.60977	-0.0398378	-0.145715	0.265047
C9orf16	17.1344	21.0479	24.1068	13.4823	11.9247	15.0212	-0.345831	-0.819717	-0.682442
C9orf40	3.71237	3.45418	2.26654	3.3673	3.8449	3.2565	-0.140749	0.154601	0.522833
C9orf41	8.23717	8.14418	7.0467	8.60968	9.2256	8.47575	0.0638101	0.179874	0.266393
C9orf69	7.5787	9.08716	8.73332	7.17199	8.18872	8.83578	-0.0795773	-0.150191	0.0168287
C9orf72	2.12073	1.95153	1.99704	1.98363	2.06356	1.93317	-0.0964134	0.0805327	-0.0468889
C9orf78	24.9727	26.118	28.1009	23.6882	25.3925	24.2311	-0.0761788	-0.0406453	-0.21376
C9orf85	2.4884	2.52994	3.24162	2.95417	2.56262	2.59346	0.247534	0.0185185	-0.321834
C9orf89	10.231	13.5906	13.1371	7.80537	8.52227	8.26831	-0.390409	-0.673296	-0.667984
C9orf9	2.16934	2.37487	2.32713	2.56745	2.53347	2.47396	0.243083	0.0932662	0.0882703
C9orf91	3.11313	3.89038	3.50999	3.18473	4.43247	3.88553	0.0328081	0.1882	0.146646
CA8	6.98838	7.41895	6.4491	6.973	7.18415	7.35903	-0.00317832	-0.0463984	0.190417
CAAP1	6.00498	5.83449	4.9754	6.06056	6.32084	5.02469	0.0132926	0.115509	0.0142219
CAB39	10.6555	11.1245	10.5187	10.1147	11.9574	10.2368	-0.0751394	0.104163	-0.0391912
CABIN1	6.92231	7.24515	7.95146	6.87148	6.45132	7.82755	-0.0106327	-0.167422	-0.0226593
CABLES1	2.6479	2.38054	3.23234	2.59126	3.05135	3.90676	-0.0311955	0.358158	0.273396
CACNA1C-AS2	2.14185	2.05424	1.76418	2.61429	3.38841	2.20121	0.287565	0.722004	0.319302
CACNA2D4	1.95104	3.24893	3.43178	2.24209	3.83193	3.85877	0.200601	0.238105	0.169184
CACTIN	3.29802	3.32732	3.69492	3.1082	2.64244	2.86351	-0.0855207	-0.332486	-0.367757
CACUL1	6.85757	6.88122	6.28411	7.11144	6.98511	5.73146	0.0524447	0.0216192	-0.132806
CACYBP	22.0243	18.3697	16.6266	21.7826	19.2956	18.1288	-0.0159227	0.0709414	0.124785
CAD	12.7946	12.9841	12.4933	13.9815	14.696	13.7193	0.127984	0.178677	0.135055
CALCOCO1	2.00622	2.46481	2.56228	1.79829	2.23859	2.48462	-0.157859	-0.138888	-0.0444012
CALCOCO2	8.5122	9.12788	9.36727	7.56876	10.1838	9.5291	-0.169475	0.157925	0.0247119
CALCRL	2.90928	3.64449	3.26549	1.57123	1.70719	0.704077	-0.888769	-1.09409	-2.21349
CALHM2	1.86015	1.6002	2.20241	1.3243	1.03126	1.46299	-0.490188	-0.633849	-0.59017
CALM1	16.3303	15.9151	15.0769	14.1717	14.4855	13.034	-0.204541	-0.135786	-0.210059
CALM2	113.638	108.186	94.4334	108.382	127.193	98.9488	-0.0683235	0.233501	0.0673846
CALM3	27.2484	23.0918	23.4536	23.6672	18.8054	19.3974	-0.203278	-0.296234	-0.273948
CALML4	2.14724	2.22878	2.21248	2.43671	2.38449	2.04838	0.182455	0.0974271	-0.111185
CALN1	2.11573	1.8571	1.70497	2.44426	1.81324	1.1693	0.20824	-0.034479	-0.544098
CALR	199.25	142.301	175.176	229.081	200.926	232.173	0.201282	0.497714	0.4064
CALU	11.6464	9.85815	9.65872	12.0755	11.6525	11.352	0.0521963	0.241252	0.233039
CAMK1	19.4433	21.9821	22.2851	18.4782	20.0436	25.8655	-0.0734494	-0.133189	0.214947
CAMK1D	2.80285	4.02146	4.53976	2.41586	2.47536	2.06013	-0.214357	-0.700082	-1.13988
CAMK2G	7.77256	6.6962	7.42791	7.42361	6.45466	6.39798	-0.0662678	-0.0530013	-0.21534
CAMKK2	4.87225	5.05726	5.47303	5.57314	5.65927	6.19621	0.193904	0.16226	0.179047
CAMLG	7.34375	7.25453	7.30757	7.47453	7.40837	6.70875	0.0254652	0.0302738	-0.123348
CAMSAP1	4.21393	4.11599	4.28434	4.64195	4.51028	4.35248	0.139566	0.131976	0.0227644
CAMTA1	10.9001	10.7249	10.4898	10.7768	10.6018	9.20549	-0.0164206	-0.016657	-0.188421
CAND1	20.7022	18.2183	17.8254	20.5625	21.0031	17.9173	-0.00976988	0.205219	0.00742417
CANT1	7.00826	7.15538	6.95378	6.3237	6.09722	6.14691	-0.148287	-0.230877	-0.177934
CANX	87.2694	67.0745	73.5146	93.6503	79.728	81.086	0.101808	0.24932	0.141422
CAP1	61.3528	65.9791	67.3526	58.685	64.0359	61.937	-0.0641357	-0.0431285	-0.120932
CAPG	7.37027	18.2805	17.7813	6.63349	15.8178	22.2071	-0.151951	-0.208759	0.320664
CAPN1	18.1463	21.2252	21.2005	16.523	15.7501	17.5133	-0.135202	-0.430413	-0.275645
CAPN10	2.16731	2.13041	2.0367	2.06505	1.88773	1.72099	-0.0697319	-0.174481	-0.242996
CAPN15	4.17279	4.21485	5.14277	3.75674	3.30914	4.22566	-0.151533	-0.349024	-0.283368
CAPN7	3.55089	3.24559	3.08609	3.03711	2.86416	2.81381	-0.22548	-0.180366	-0.133253
CAPNS1	47.1105	59.1448	58.653	41.9657	50.1516	53.8059	-0.16684	-0.237956	-0.124441
CAPRIN1	43.6567	42.3173	39.4686	42.5016	46.0115	39.6676	-0.0386837	0.120747	0.00725667
CAPZA1	49.2086	49.2608	47.0078	47.4583	55.1902	46.6325	-0.0522486	0.163974	-0.0115657
CAPZA2	22.6504	23.4274	19.6659	19.7124	22.2579	18.5983	-0.20044	-0.0738771	-0.0805221
CAPZB	19.8368	18.3052	20.1	18.5023	15.5154	17.1457	-0.100481	-0.238553	-0.229345
CARD6	1.94507	2.09218	1.7553	1.92192	1.70479	1.71065	-0.0172756	-0.29541	-0.0371678
CARD8	20.5217	25.4893	23.5554	20.4386	21.96	15.8239	-0.0058571	-0.215015	-0.573951
CARD8-AS1	5.86509	6.72342	6.63573	5.26777	5.06863	5.49928	-0.15496	-0.4076	-0.271011
CARD9	2.63282	4.50945	4.19941	2.42076	3.37487	3.31417	-0.121153	-0.418118	-0.341536
CARHSP1	4.62046	3.24014	3.93583	3.77477	2.66613	3.26811	-0.291649	-0.281309	-0.268213
CARKD	3.65795	3.92996	4.23488	3.28361	3.73029	3.56111	-0.155755	-0.0752282	-0.249993
CARM1	5.46954	5.06665	5.59636	6.23715	5.01485	5.32179	0.189469	-0.0148279	-0.0725759
CARS2	10.9327	9.8446	10.4288	9.721	9.67626	10.4279	-0.169472	-0.0248831	-0.000131081
CASC3	11.7973	13.2033	13.0365	11.2922	13.2604	12.7699	-0.0631309	0.00622709	-0.0298103
CASC4	7.65624	7.70146	6.92765	7.06165	8.0126	7.3428	-0.116631	0.057137	0.0839629
CASC5	8.96599	6.86868	6.46856	9.04915	8.42459	6.86394	0.0133181	0.294573	0.0855935
CASD1	5.48885	5.68648	5.59404	5.40019	6.46698	5.47675	-0.0234932	0.185556	-0.0305695
CASP10	6.21835	4.96388	4.67655	5.00553	3.32075	3.0569	-0.313011	-0.579959	-0.613375
CASP2	8.93866	9.38344	10.2126	9.86246	9.59925	9.57908	0.141889	0.032805	-0.092396
CASP3	13.8695	13.9082	11.4931	14.0913	17.9383	11.1334	0.0228821	0.36711	-0.0458788
CASP4	22.1843	26.421	27.4427	20.793	25.3436	27.2897	-0.093438	-0.0600629	-0.00806371
CASP6	4.78244	4.11238	4.70469	4.70832	3.975	5.38777	-0.0225317	-0.0490166	0.195588
CASP7	5.91599	5.58128	5.21124	4.78077	5.09865	4.66579	-0.307376	-0.13048	-0.159506
CASP8	9.48822	8.85699	11.5238	8.53088	9.2996	12.5645	-0.153444	0.0703532	0.124739
CASP8AP2	4.25592	3.31141	3.32967	4.40989	4.00349	3.56423	0.0512721	0.273814	0.0982074
CASS4	1.93968	2.96177	3.08444	1.65506	1.74462	1.45705	-0.228938	-0.763548	-1.08196
CAT	48.8906	44.9353	43.3877	48.0092	55.7837	64.004	-0.0262466	0.311993	0.560877
CBFB	18.0818	18.1833	15.049	17.6951	20.0935	15.9865	-0.0311938	0.14412	0.0871799
CBL	5.09728	5.19506	5.03579	6.18876	5.91354	5.12535	0.279923	0.18688	0.0254322
CBLL1	5.18719	5.68758	4.77442	5.12545	6.03758	5.19112	-0.0172748	0.0861553	0.12072
CBR4	3.34262	2.71453	2.80283	3.65293	3.81986	3.0835	0.128072	0.492816	0.137686
CBWD1	9.58586	8.67473	8.078	10.0127	10.0529	10.2344	0.0628495	0.212725	0.341364
CBWD2	4.22744	4.07089	4.03198	4.48648	4.28957	5.11027	0.0857968	0.0754891	0.341909
CBWD5	2.14598	2.65293	2.12194	2.15812	2.21605	2.09644	0.00813679	-0.259598	-0.0174403
CBX1	10.1819	8.16385	7.7927	8.49135	6.97943	6.99949	-0.261941	-0.226139	-0.154873
CBX2	8.18728	7.91617	7.1401	7.7424	6.98121	5.24499	-0.0806043	-0.181325	-0.445003
CBX3	62.8467	65.4716	59.0053	61.7856	73.8404	64.3349	-0.024566	0.173541	0.124758
CBX4	2.65834	2.82991	3.09397	2.71444	2.51907	2.83024	0.0301301	-0.16786	-0.128533
CBX5	15.021	15.61	14.7919	15.1573	16.5855	13.1075	0.0130343	0.0874442	-0.174419
CBX6	3.25357	3.21572	3.68156	3.95864	3.81556	4.20243	0.282982	0.246754	0.190907
CBX8	2.06857	2.10775	2.47379	2.03572	1.88459	2.50101	-0.0230941	-0.16145	0.0157893
CC2D1A	2.57861	3.22822	3.38029	2.84776	2.49812	3.00668	0.143232	-0.3699	-0.168972
CC2D1B	2.35109	2.60313	2.49292	2.2413	2.35388	2.58349	-0.0689908	-0.145209	0.0514838
CCAR1	13.9307	15.0918	13.1511	14.226	16.1653	13.6908	0.0302626	0.0991334	0.058027
CCAR2	12.6787	13.1937	14.2716	13.0521	11.3387	13.4055	0.041878	-0.2186	-0.0903243
CCBL1	2.11686	1.45518	1.50674	1.6558	1.72955	1.53436	-0.354404	0.249199	0.0262029
CCBL2	8.42495	8.19879	7.42535	8.15322	7.72422	7.97243	-0.0472978	-0.0860217	0.102561
CCDC101	6.42563	8.714	8.38147	6.13689	7.06397	8.29966	-0.0663299	-0.302857	-0.0141511
CCDC102A	1.77801	2.05859	1.60291	1.2218	1.31001	1.13607	-0.541261	-0.652077	-0.496646
CCDC106	2.44495	2.99365	3.15734	2.22436	2.10936	2.51969	-0.136415	-0.505101	-0.325461
CCDC107	1.50282	2.07676	1.81511	1.71047	1.6929	2.32741	0.186725	-0.294837	0.358664
CCDC112	2.08684	1.57101	1.7893	2.59708	2.34707	2.43145	0.31557	0.579165	0.442424
CCDC115	5.02979	4.56746	4.88572	4.33505	4.93409	4.77811	-0.214449	0.111394	-0.0321296
CCDC117	7.09975	7.19945	4.99877	6.89263	7.83976	5.89639	-0.0427136	0.122922	0.23826
CCDC12	11.4634	12.7205	15.3881	11.5209	10.1116	12.7373	0.00722648	-0.331141	-0.272757
CCDC124	12.0011	9.94787	12.712	11.021	7.16625	10.1566	-0.122917	-0.473169	-0.323768
CCDC127	3.50392	3.98532	3.17637	3.00747	3.35057	3.17581	-0.220418	-0.250289	-0.00025229
CCDC130	3.44993	4.23765	4.75731	3.29169	3.61109	3.73734	-0.0677404	-0.230827	-0.348136
CCDC132	2.263	2.0296	2.39725	2.03107	2.50944	2.00677	-0.155999	0.306167	-0.256502
CCDC134	3.29061	3.21612	2.77507	3.62878	3.35648	4.29613	0.141129	0.0616289	0.630516
CCDC137	7.03349	7.73568	7.62301	6.04068	6.65797	6.78279	-0.219529	-0.216447	-0.168482
CCDC138	5.09523	4.43134	3.94757	5.62238	5.80742	4.55842	0.142034	0.390152	0.207569
CCDC14	11.7139	10.8928	10.277	11.9008	12.9518	12.3328	0.0228368	0.249775	0.263084
CCDC167	11.2724	9.07854	10.9225	10.8042	9.1541	9.25814	-0.0612022	0.0119584	-0.238505
CCDC169	1.98558	1.546	1.55548	2.00635	2.21836	2.2688	0.0150098	0.520959	0.544573
CCDC171	1.8625	1.77747	1.74449	2.25366	2.25957	2.44243	0.275027	0.346223	0.485514
CCDC174	4.05869	4.38125	4.65242	4.07595	4.43799	4.62487	0.00612132	0.0185618	-0.00857073
CCDC18	3.32559	3.24758	2.52924	3.4596	3.9883	3.48171	0.0569972	0.296412	0.461088
CCDC22	4.35161	5.0208	5.96224	4.20165	4.27846	5.11625	-0.0505938	-0.230828	-0.220768
CCDC23	3.70104	3.99444	3.83053	3.28108	3.71867	3.97199	-0.17376	-0.103206	0.0523166
CCDC25	1.95784	2.20258	2.01824	1.91703	2.23152	1.9641	-0.0303862	0.0188364	-0.0392303
CCDC28A	4.34724	4.65016	4.09644	3.77195	4.16185	4.46884	-0.20479	-0.160055	0.125527
CCDC28B	6.68911	5.4193	6.35957	6.10285	5.04782	4.53833	-0.132332	-0.102447	-0.486767
CCDC34	3.62549	2.38515	2.14841	2.9788	2.7834	2.57891	-0.283445	0.222773	0.263492
CCDC43	9.6421	8.25154	7.66618	8.70067	8.39495	8.20074	-0.148221	0.0248577	0.0972463
CCDC47	14.5854	11.6743	12.5502	15.8306	12.9026	11.5435	0.118194	0.144334	-0.120621
CCDC51	6.05672	6.86833	5.68858	7.10747	6.88359	6.60208	0.2308	0.00320286	0.214852
CCDC53	8.30218	10.3996	9.16315	7.27435	8.15014	7.24611	-0.190672	-0.351636	-0.338637
CCDC57	1.51299	1.85964	2.16885	1.83818	1.98285	2.00154	0.280882	0.0925542	-0.115817
CCDC58	21.5944	17.5664	15.6043	22.829	20.1834	18.436	0.0802094	0.20035	0.24059
CCDC59	9.93421	8.7865	7.92295	10.5877	9.04511	8.90293	0.0919157	0.0418499	0.168242
CCDC6	9.29213	8.37225	7.84944	9.24218	7.78247	6.68401	-0.00777622	-0.105386	-0.231877
CCDC66	2.72771	2.86204	2.75597	3.01299	3.92877	3.10055	0.143506	0.457034	0.169961
CCDC69	5.50106	5.52106	5.94327	4.91977	4.52464	4.6145	-0.161121	-0.287144	-0.365083
CCDC71	4.74749	4.28827	4.82499	3.76963	4.67879	4.98651	-0.332741	0.125739	0.0475036
CCDC77	4.90552	4.41053	4.18435	5.2035	5.11252	4.27023	0.0850757	0.213082	0.0293113
CCDC82	2.83907	2.42609	2.19918	3.0918	2.73851	2.28773	0.123031	0.174759	0.0569487
CCDC84	2.2	1.98733	2.20202	2.41415	2.346	2.25026	0.134011	0.23937	0.0312671
CCDC85B	4.63644	4.57716	5.81765	3.79964	2.27675	3.79765	-0.287155	-1.00747	-0.61533
CCDC86	11.4213	9.99756	10.2233	12.2971	10.2665	10.3931	0.106594	0.0382986	0.023765
CCDC88A	11.6618	9.24929	9.53865	12.5732	10.9527	10.2755	0.108561	0.243874	0.107358
CCDC88B	1.93231	3.63514	4.17571	1.82636	2.95711	2.82129	-0.0813552	-0.297822	-0.565669
CCDC88C	3.66824	3.83147	4.31001	3.92121	3.59389	3.97894	0.0962092	-0.0923521	-0.115306
CCDC9	1.93599	2.22311	3.01083	2.10423	1.97079	2.41225	0.120219	-0.173806	-0.319783
CCDC90B	3.28963	3.35526	3.24512	2.91932	3.43931	3.31833	-0.172295	0.0356952	0.0321854
CCDC91	1.57713	1.67177	1.28571	1.59774	2.02426	1.94218	0.018736	0.276024	0.595116
CCDC93	4.43004	4.86283	4.54204	4.33004	4.86149	4.46841	-0.0329399	-0.000398098	-0.0235788
CCDC94	6.3064	5.99253	8.419	6.20857	5.64583	7.56195	-0.0225561	-0.0859788	-0.15489
CCDC97	2.42718	2.44384	3.38789	2.25633	2.13144	2.8311	-0.105299	-0.19732	-0.259022
CCM2	20.642	26.8825	30.5068	16.6844	19.6891	23.6178	-0.307084	-0.449269	-0.369256
CCNA2	27.2319	20.2266	19.2914	25.3205	22.6707	22.3589	-0.104991	0.164576	0.212895
CCNB1	34.4123	28.0764	22.3894	30.8359	25.6321	23.0372	-0.158317	-0.131405	0.0411503
CCNB1IP1	17.1483	20.4715	20.438	19.5438	24.1435	26.1705	0.188649	0.238015	0.356688
CCNB2	40.782	34.3829	31.7015	39.6383	34.8368	32.8276	-0.0410361	0.0189197	0.0503596
CCNC	7.25657	5.58533	6.06655	7.20549	7.00485	6.46052	-0.010191	0.326712	0.0907736
CCND2	40.9533	40.8448	38.2654	46.3141	46.2699	42.8648	0.17747	0.179923	0.163751
CCND3	9.62333	12.4	10.7209	11.1017	12.2969	10.4185	0.206178	-0.0120513	-0.0412828
CCNDBP1	4.06062	4.94225	4.70881	4.00615	4.4991	4.93996	-0.0194843	-0.135531	0.0691369
CCNE1	5.14393	4.39321	4.45622	4.93861	4.28251	4.78546	-0.0587655	-0.0368172	0.102838
CCNE2	8.70334	8.23376	6.73416	6.91565	8.14857	5.9634	-0.331705	-0.0150029	-0.175362
CCNF	9.03148	8.17838	7.3853	9.46656	7.17124	7.10319	0.0678777	-0.189593	-0.0561886
CCNG1	55.5855	57.2825	51.5082	54.9209	63.8118	57.2796	-0.0173534	0.155728	0.15322
CCNH	17.1162	16.5405	15.678	17.0994	20.2453	17.5175	-0.0014199	0.291581	0.160056
CCNI	19.2619	19.5166	20.1903	20.8576	19.4572	19.8096	0.114821	-0.00439671	-0.0274599
CCNJ	2.76674	2.49734	2.64571	2.67031	3.37816	2.79288	-0.0511809	0.435846	0.0780984
CCNK	4.29942	3.08107	3.85581	4.78447	3.38449	3.77002	0.154217	0.135507	-0.0324591
CCNL1	9.16312	8.72852	9.52718	7.32751	8.74889	9.39842	-0.322516	0.0033639	-0.0196324
CCNL2	12.7309	14.8367	13.4132	12.198	14.796	13.875	-0.0616908	-0.00395452	0.0488326
CCNT1	7.57753	8.30294	6.30571	7.73745	8.67897	6.77123	0.0301314	0.0639019	0.10276
CCNT2	4.56511	4.53733	4.45055	4.77426	5.07163	4.47864	0.064627	0.160606	0.00907734
CCNY	10.381	10.9246	11.5021	10.3134	9.5944	9.62756	-0.00942631	-0.187313	-0.25665
CCNYL1	2.05636	1.62373	1.67407	2.18893	1.79548	1.80012	0.0901372	0.145057	0.104732
CCP110	4.32058	3.65848	2.82764	4.77014	4.40857	3.85236	0.142808	0.269069	0.446144
CCPG1	14.5104	29.4181	23.9817	12.8808	26.2899	19.2499	-0.171871	-0.162199	-0.317082
CCRL2	3.46301	3.52635	3.16748	3.19344	2.36785	1.15032	-0.116914	-0.574599	-1.46131
CCRN4L	4.6837	4.91688	4.74762	5.79832	7.2626	6.27102	0.307986	0.562744	0.401497
CCS	5.33564	6.35674	6.96387	6.13466	5.45141	6.45996	0.201322	-0.221656	-0.108364
CCSAP	2.44364	1.9093	1.5533	2.60745	2.37221	2.50872	0.0936093	0.313189	0.691617
CCSER2	4.82941	4.67537	4.09174	4.04168	4.21816	2.50961	-0.256892	-0.148466	-0.705248
CCT2	109.602	99.0475	94.0769	105.585	109.716	100.394	-0.0538775	0.147576	0.0937574
CCT3	106.671	97.5979	97.7799	106.022	101.269	95.4628	-0.00880601	0.0532746	-0.034599
CCT4	67.1178	60.5349	58.8072	67.7983	64.6292	62.1878	0.0145531	0.0944188	0.0806408
CCT5	66.269	59.1426	55.7632	67.3311	66.5008	61.3587	0.0229397	0.169172	0.137957
CCT6A	76.1663	69.9101	66.872	73.805	79.5665	71.0725	-0.0454344	0.186661	0.087889
CCT7	114.035	101.072	102.515	116.332	107.344	109.005	0.0287726	0.086847	0.0885678
CCT8	88.0224	80.9474	78.917	88.5259	89.493	78.3208	0.00822869	0.144791	-0.0109405
CCZ1	2.01769	2.065	2.45122	2.31012	2.33938	2.39733	0.195259	0.179986	-0.0320662
CCZ1B	4.305	4.48412	3.77437	3.82025	4.47225	4.41608	-0.172345	-0.00382311	0.226532
CD151	13.1008	15.2025	14.9138	13.1967	12.8279	14.059	0.0105191	-0.245021	-0.0851472
CD164	25.0023	20.0972	18.0908	22.1816	19.4736	16.2299	-0.1727	-0.0454737	-0.1566
CD180	1.82121	1.79706	2.08178	1.5844	1.94358	3.96748	-0.200964	0.113075	0.930408
CD200	9.33138	11.8477	8.35861	7.12597	8.40718	5.75162	-0.389005	-0.494916	-0.539293
CD244	14.4463	21.2275	22.3244	12.201	16.0966	13.5718	-0.243696	-0.399176	-0.718011
CD276	2.31223	2.97531	2.79457	2.0021	1.85663	1.87771	-0.20777	-0.680348	-0.573652
CD2AP	7.91037	6.76267	6.90167	7.93808	7.22042	6.77418	0.00504584	0.0944905	-0.0268989
CD2BP2	7.78037	7.8125	7.90675	7.39241	7.71424	7.26601	-0.0737938	-0.0182606	-0.121922
CD300A	10.1406	7.58835	8.27204	10.0098	3.71967	3.47715	-0.0187305	-1.02861	-1.25034
CD300LF	3.35723	5.36743	4.25941	2.65507	3.81776	5.87736	-0.338522	-0.491506	0.464515
CD302	10.4851	10.2876	10.5717	12.1159	14.8709	18.0269	0.208568	0.531579	0.769941
CD320	6.08134	6.24657	6.11885	5.79025	6.62537	8.62275	-0.0707642	0.0849367	0.494887
CD33	17.5965	18.2752	18.2904	20.7443	21.4974	26.7566	0.237428	0.234274	0.548807
CD34	67.9616	69.0609	72.8845	64.7713	62.9213	31.5281	-0.0693653	-0.134321	-1.20897
CD37	16.3349	17.3106	19.5115	15.8009	14.5572	14.0469	-0.0479453	-0.249922	-0.474071
CD3D	0.713592	1.15586	1.00814	1.53182	2.42056	1.90648	1.10208	1.06638	0.91922
CD3EAP	4.41346	4.09253	4.24476	4.88784	4.47169	4.06319	0.147286	0.127825	-0.0630715
CD44	32.8924	36.2647	39.7421	45.1007	44.6282	36.1592	0.455395	0.29939	-0.136306
CD46	13.5106	11.3785	11.7941	15.1132	13.2471	13.861	0.161718	0.219372	0.23296
CD47	12.0816	14.4485	14.0022	12.4707	15.5504	12.521	0.0457307	0.106031	-0.161308
CD48	25.3494	21.8481	25.1116	20.6165	16.6763	19.205	-0.298152	-0.389705	-0.386868
CD52	117.378	166.871	208.927	87.5713	120.757	93.249	-0.422635	-0.46663	-1.16384
CD53	20.3979	17.0402	21.2511	11.5731	12.8586	16.2061	-0.81765	-0.40621	-0.391003
CD55	7.26784	9.24879	9.67556	8.43138	9.68261	9.91415	0.214241	0.0661317	0.0351438
CD58	5.82205	5.46646	5.40317	5.93824	6.52934	5.86849	0.0285092	0.256329	0.119182
CD59	7.20926	6.46995	6.49899	6.04326	5.87959	6.1123	-0.254524	-0.138039	-0.0885019
CD63	37.2527	42.8862	42.1457	33.4063	34.1565	37.1308	-0.157225	-0.328354	-0.18277
CD68	6.15133	9.81709	10.5498	6.39774	8.90295	11.613	0.0566651	-0.141012	0.138522
CD69	17.1577	18.6857	17.4323	13.7493	16.4363	15.245	-0.319495	-0.185046	-0.19342
CD74	202.993	220.421	267.565	158.493	153.84	107.796	-0.357013	-0.518833	-1.31159
CD79A	2.91499	2.43405	2.41937	2.05194	1.51	1.56034	-0.506502	-0.688812	-0.632774
CD79B	8.16319	7.1651	7.41204	7.23401	5.78051	5.38572	-0.174338	-0.30979	-0.460732
CD81	25.0336	24.9676	26.954	28.4258	25.3341	27.3335	0.183339	0.0210235	0.0201693
CD82	3.87533	7.54626	7.38389	3.45991	6.34261	4.01623	-0.163583	-0.250684	-0.878538
CD83	2.65847	2.12481	2.35071	3.32761	2.93884	3.04737	0.323893	0.467916	0.374464
CD84	3.03033	2.6987	2.90625	3.07106	3.54325	4.61018	0.0192612	0.39281	0.665664
CD93	10.5244	10.0992	9.43123	10.6387	8.8335	6.03191	0.0155889	-0.193183	-0.644831
CD96	0.739351	1.24301	0.894337	0.67289	1.318	2.6394	-0.135888	0.0845169	1.56132
CD99L2	6.08257	8.13765	9.02158	5.58967	7.35476	9.22418	-0.121918	-0.145933	0.0320407
CDAN1	2.46772	3.13212	2.54564	2.76174	3.19334	3.57481	0.162401	0.0279256	0.48984
CDC123	33.1315	34.6865	33.921	33.6879	33.2047	32.2153	0.0240299	-0.0629852	-0.0744296
CDC14A	3.30288	3.05333	2.74174	3.16469	3.08051	2.51233	-0.061662	0.0127841	-0.126068
CDC16	7.41865	7.96783	8.8161	8.44746	8.65565	8.48993	0.18736	0.119455	-0.0543879
CDC20	28.7221	26.5049	22.5576	28.4429	24.296	24.2798	-0.014095	-0.125538	0.106141
CDC23	12.7775	11.8514	12.3843	11.5618	12.424	12.6524	-0.144235	0.0680761	0.0308944
CDC25A	10.9906	9.73461	9.02618	12.089	11.4657	10.3893	0.137425	0.236129	0.202908
CDC25B	6.04553	6.32019	5.84911	5.72934	5.88775	5.34093	-0.0775014	-0.10225	-0.131127
CDC25C	3.28243	2.48675	2.38332	3.66088	2.23351	2.47811	0.157427	-0.154951	0.0562656
CDC26	5.4305	4.25027	4.13892	5.13628	5.06883	4.44334	-0.0803627	0.254097	0.102391
CDC27	10.7972	9.06401	7.66835	10.9565	9.40834	7.16485	0.0211316	0.0537909	-0.09798
CDC34	9.47209	10.1798	10.2118	8.8843	7.71366	8.28638	-0.0924241	-0.400215	-0.301424
CDC37	34.6491	32.9552	33.5482	31.4162	28.1139	30.6318	-0.141306	-0.229225	-0.131204
CDC40	2.96905	2.70575	2.16292	2.73237	2.85942	2.49372	-0.119848	0.0796926	0.205316
CDC42	78.1237	82.0421	79.3661	68.853	70.3636	68.2341	-0.182242	-0.221535	-0.218031
CDC42SE1	17.5886	21.8973	18.6132	17.432	20.2394	16.934	-0.0129005	-0.113591	-0.136398
CDC42SE2	20.802	22.2116	23.729	18.9897	23.866	22.0242	-0.131508	0.10364	-0.107557
CDC45	19.9664	14.8235	16.709	21.0713	17.4539	19.0202	0.0777064	0.235662	0.186907
CDC5L	8.75151	8.68177	8.39126	8.37598	8.67876	8.47957	-0.0632745	-0.000501105	0.0151039
CDC6	15.2164	12.3013	13.1702	15.4968	13.4924	13.6883	0.0263475	0.133335	0.0556637
CDC7	7.87079	7.15069	6.7497	8.51136	8.47467	7.44561	0.112882	0.245075	0.141567
CDC73	4.86021	4.86034	4.96288	5.16128	4.8241	3.86814	0.0867123	-0.0107969	-0.359537
CDCA2	8.42656	6.1876	5.91305	8.39778	6.36042	6.10836	-0.00493566	0.0397408	0.046882
CDCA3	5.32424	3.92175	3.54373	5.05898	3.94319	4.24758	-0.0737279	0.00786826	0.261372
CDCA4	7.98843	7.41042	8.66566	8.39722	7.82743	8.72537	0.0719997	0.0789828	0.00990634
CDCA5	12.3865	10.2523	11.6766	12.0479	10.0217	11.0876	-0.0399849	-0.0328193	-0.0746786
CDCA7	32.4084	28.8951	29.0466	33.647	35.7891	33.8894	0.0541077	0.308694	0.22246
CDCA7L	18.5272	15.4573	15.8405	19.2106	17.8375	18.4842	0.0522628	0.206619	0.222678
CDCA8	12.3832	10.3469	9.42223	11.6153	9.11859	10.262	-0.0923542	-0.182309	0.123166
CDH26	2.35361	2.21161	2.33612	3.44912	3.95757	4.88348	0.551358	0.839518	1.06379
CDIPT	6.85859	8.01306	7.66942	5.70992	6.43701	7.13411	-0.264442	-0.315964	-0.104385
CDK1	34.6565	28.3983	23.2988	33.4123	32.8669	25.7263	-0.0527452	0.210833	0.142988
CDK10	5.39846	6.13748	5.79989	4.73586	5.82892	6.56382	-0.18892	-0.074418	0.17851
CDK11B	2.2202	2.25684	2.43577	1.74881	1.92651	2.1189	-0.344319	-0.228316	-0.201066
CDK12	8.13662	6.95253	8.07762	8.78032	7.61878	7.77891	0.109844	0.132021	-0.0543625
CDK13	5.62697	6.02014	6.01055	5.88865	6.27978	5.84118	0.0655778	0.060917	-0.0412377
CDK16	6.27749	6.28481	6.61972	6.20718	5.40873	5.99389	-0.0162496	-0.216579	-0.143277
CDK17	6.1075	7.00968	6.95074	5.80106	6.09307	5.08096	-0.0742668	-0.202179	-0.452067
CDK2	14.4224	11.4877	13.1006	13.2038	11.2075	12.1919	-0.127361	-0.0356263	-0.103709
CDK2AP1	28.4222	27.5277	20.056	25.2305	24.2408	17.3468	-0.171848	-0.183444	-0.209368
CDK2AP2	5.55265	4.79114	5.20747	4.55985	3.744	4.08564	-0.284192	-0.355788	-0.350021
CDK4	37.3701	33.4652	32.3674	36.4993	32.7151	34.6392	-0.0340132	-0.0327073	0.0978631
CDK5	6.51882	8.15608	7.84463	6.89209	6.78636	7.06155	0.0803293	-0.265238	-0.151721
CDK5RAP1	7.2222	6.93851	7.65528	7.64815	7.59336	8.31595	0.0826733	0.130112	0.119425
CDK5RAP2	6.62774	5.68056	5.87162	7.14083	6.46466	6.25081	0.107574	0.186541	0.0902855
CDK5RAP3	11.216	13.3934	12.7096	10.421	14.0976	14.9355	-0.106073	0.0739204	0.232821
CDK6	44.3978	43.6826	43.7466	49.7407	51.0208	43.6912	0.163938	0.224027	-0.00182775
CDK8	4.456	4.80345	3.55176	5.40133	4.91857	4.54619	0.277568	0.0341681	0.356122
CDK9	7.36932	7.4714	6.66601	7.05466	6.27316	6.1032	-0.062954	-0.252186	-0.127256
CDKAL1	8.21041	8.53474	8.44676	8.27991	8.1815	8.39114	0.0121602	-0.0609819	-0.00953109
CDKN1A	3.24465	5.77508	5.00592	2.95122	4.28239	2.96409	-0.13675	-0.431425	-0.756045
CDKN1B	11.8727	11.2903	12.3275	10.9064	10.3048	12.0034	-0.122477	-0.131773	-0.0384377
CDKN2AIP	8.22715	7.50336	7.64076	7.5232	8.40837	7.43198	-0.129046	0.16429	-0.0399693
CDKN2AIPNL	12.4614	12.9263	11.4233	12.6535	10.9175	11.1079	0.0220692	-0.243665	-0.0403834
CDKN2C	16.1312	13.7637	15.6225	13.5872	11.1273	11.732	-0.247599	-0.306762	-0.413178
CDKN3	11.7325	7.73793	7.00598	10.1471	8.5964	8.81029	-0.209447	0.151785	0.330603
CDPF1	2.34683	2.26198	2.0892	1.83137	2.13302	1.9151	-0.357788	-0.0846886	-0.12553
CDR2	2.62314	2.69414	2.27955	3.27217	3.84245	2.85886	0.318958	0.5122	0.326691
CDS2	3.85023	3.88672	4.02669	3.93188	3.74998	3.80686	0.0302753	-0.0516707	-0.0809942
CDT1	13.9735	13.7383	16.136	14.1844	11.5047	15.3641	0.0216151	-0.255978	-0.070718
CDV3	41.511	44.7711	40.4001	43.1279	51.4027	44.1904	0.0551277	0.199276	0.129373
CDYL	6.74987	6.51768	6.73504	6.09331	6.06016	7.08114	-0.147634	-0.105002	0.072296
CEACAM6	2.33205	2.26532	1.1347	4.2519	5.51302	5.67498	0.866507	1.28313	2.3223
CEBPA	6.31459	8.28442	9.46885	9.11393	12.1078	15.7781	0.529384	0.547465	0.736661
CEBPB	2.36928	3.16573	3.21332	2.13824	2.8518	2.59962	-0.148024	-0.150665	-0.305765
CEBPD	1.30988	2.67463	2.41924	2.57397	4.74235	6.74772	0.974565	0.826266	1.47985
CEBPG	6.67478	8.77893	7.69788	7.0944	9.92651	8.01704	0.0879603	0.177241	0.0586086
CEBPZ	19.1411	18.4036	16.3671	19.5318	20.7081	18.9387	0.0291484	0.17021	0.210538
CEBPZOS	5.34689	4.86294	4.85675	5.40196	5.24067	5.00318	0.0147815	0.107924	0.0428566
CECR1	2.86568	1.56027	1.91819	3.13876	1.8902	1.79841	0.131313	0.276738	-0.0930292
CECR5	11.377	11.5739	13.3887	13.5628	12.9483	15.3563	0.253533	0.161888	0.197817
CELF1	10.4247	9.92314	9.46316	11.3168	10.5195	9.71268	0.118465	0.084204	0.0375471
CELF2	15.4201	15.998	17.6232	15.4931	15.2773	12.9449	0.00681916	-0.0665088	-0.44509
CENPA	8.54917	6.1888	5.3851	8.55471	6.78173	5.7933	0.000934025	0.131993	0.105412
CENPB	9.29792	9.18418	10.3374	7.67032	7.96568	8.8663	-0.27762	-0.205354	-0.221473
CENPBD1P1	2.39761	2.1254	2.45252	2.41504	2.09834	2.45835	0.0104488	-0.0184822	0.00342885
CENPC	5.87512	5.38085	6.17863	5.80277	5.83124	6.04297	-0.0178767	0.11597	-0.0320278
CENPE	7.63021	5.66033	4.4117	7.7153	6.38027	4.8207	0.0160011	0.172731	0.127907
CENPF	22.5357	16.5828	15.1058	22.8843	19.6198	16.084	0.0221483	0.242622	0.0905223
CENPH	14.7571	12.2276	11.946	15.508	13.8814	14.4682	0.0716029	0.183005	0.276356
CENPI	3.32751	2.33603	1.91031	3.31616	2.81381	2.26744	-0.00493137	0.268462	0.247253
CENPJ	8.60534	7.77188	7.84979	9.35539	9.52283	9.16855	0.120565	0.293128	0.224041
CENPK	7.30894	5.7397	5.01835	6.72133	6.78621	6.40137	-0.120914	0.241631	0.351167
CENPL	4.01232	3.46992	3.43293	3.96886	3.90153	3.49565	-0.0157113	0.169138	0.0261206
CENPM	13.2959	10.1401	10.4327	12.7004	10.446	10.8369	-0.066114	0.0428742	0.0548341
CENPN	6.61687	5.67011	5.94802	6.24114	5.04295	5.93567	-0.084339	-0.16911	-0.00299699
CENPO	5.10528	4.63728	4.68409	5.14805	4.84846	4.82581	0.0120375	0.0642469	0.0430028
CENPP	2.46591	2.25465	2.0372	3.12127	2.77485	2.94777	0.340012	0.299503	0.533034
CENPQ	5.10728	4.23776	4.21238	5.05989	5.19126	4.99804	-0.0134497	0.292783	0.246726
CENPT	4.55522	4.23846	5.22963	4.15721	4.47229	4.50998	-0.131907	0.0774749	-0.213589
CENPU	18.484	13.397	16.1164	17.9899	17.8212	17.469	-0.0390846	0.411684	0.116269
CENPV	9.55968	7.09928	8.22252	10.8204	9.16186	11.6005	0.178724	0.367968	0.496535
CENPW	8.7904	5.77441	6.5124	8.89808	6.25176	7.29921	0.0175647	0.114589	0.164552
CEP104	2.30587	2.26569	1.76881	2.33192	2.32891	1.66971	0.0162113	0.0396989	-0.0831826
CEP120	3.5997	3.93638	3.29468	3.97065	4.6673	4.36657	0.1415	0.24572	0.406365
CEP128	2.22363	1.90711	1.80343	2.72285	2.67431	2.65898	0.292203	0.487779	0.560124
CEP131	2.69407	2.36448	2.73081	2.20686	1.58098	1.94382	-0.287791	-0.580703	-0.490437
CEP152	5.57114	5.18901	4.54584	6.71606	6.51469	5.98788	0.269643	0.328238	0.397498
CEP164	1.87048	1.80187	1.75732	1.83913	2.07328	2.10408	-0.0243831	0.202414	0.259813
CEP192	7.71347	6.99112	6.51938	8.07358	8.11682	7.90179	0.0658278	0.215391	0.277443
CEP250	4.28425	3.87526	3.99135	4.25167	3.9812	4.18342	-0.011014	0.0389102	0.0678046
CEP290	2.19583	1.81959	1.63428	2.53276	2.27488	2.09039	0.205946	0.322182	0.355121
CEP295	5.5868	4.80205	4.93348	5.87299	5.53254	5.3958	0.0720742	0.20429	0.12923
CEP350	6.82101	6.50648	6.18631	7.61809	7.62169	6.828	0.159444	0.228234	0.142384
CEP41	2.44173	2.59302	1.96249	2.23161	2.6452	2.1497	-0.129817	0.0287419	0.13145
CEP44	3.70808	3.85684	3.17821	3.9198	4.40572	3.81159	0.0801086	0.191959	0.262175
CEP55	9.78563	8.23557	7.13462	8.40375	7.47776	6.18143	-0.219631	-0.139262	-0.206895
CEP57	13.3663	12.219	11.7245	13.0003	13.3333	12.6831	-0.040063	0.125908	0.113383
CEP57L1	2.27156	1.98136	1.39385	2.33112	1.88893	1.45799	0.0373407	-0.0689181	0.0649063
CEP63	4.39768	3.91396	4.17051	4.36243	4.36706	4.66479	-0.0116091	0.158033	0.161589
CEP68	2.61138	2.9237	3.15599	2.44547	2.93951	2.41286	-0.0947006	0.0077761	-0.387345
CEP72	1.93672	1.99368	1.77194	2.09719	1.7532	2.05417	0.114839	-0.185444	0.213226
CEP76	3.66877	3.31262	3.35219	3.97682	3.32682	3.51	0.116318	0.00617327	0.0663672
CEP78	6.28402	5.02843	5.11794	6.46495	5.5522	4.94478	0.0409503	0.142953	-0.0496584
CEP83	6.01689	5.18568	4.79101	6.63554	6.72318	6.04448	0.141198	0.374612	0.335287
CEP85	8.27511	9.15359	8.25183	8.84336	10.2026	9.0309	0.0958166	0.156531	0.130156
CEP85L	2.51766	2.18876	2.02568	2.76185	2.31076	1.91601	0.133553	0.0782513	-0.0803009
CEP95	5.29669	5.01756	5.99613	5.66392	5.92012	6.24831	0.0967095	0.238641	0.0594359
CEP97	2.45123	2.5367	2.27186	2.50745	2.89401	2.21957	0.0327139	0.190119	-0.0335946
CEPT1	8.87864	9.07657	6.90995	9.35864	10.5905	9.44088	0.075961	0.222547	0.450245
CERCAM	1.58022	1.53164	1.86989	2.24958	1.57378	2.97784	0.509526	0.039159	0.671318
CERK	3.97067	4.41049	4.26668	4.47108	4.61416	5.17298	0.171242	0.0651293	0.27788
CERS2	37.3448	44.9935	44.2814	38.628	48.5835	47.3706	0.0487415	0.11075	0.097291
CERS5	4.32555	4.64839	4.14457	4.34609	4.40757	4.42538	0.00683488	-0.0767458	0.0945781
CERS6	13.299	13.9102	13.3755	14.6822	17.7407	16.1919	0.142757	0.350915	0.275687
CES2	3.7052	3.98847	4.65763	3.84413	3.85594	4.79202	0.053104	-0.0487551	0.0410365
CETN2	5.09356	4.05753	4.1555	5.92112	4.81595	4.67021	0.217196	0.247218	0.168465
CETN3	7.55349	7.35989	5.07538	6.85169	7.63991	5.52695	-0.140684	0.0538713	0.122968
CFAP20	16.557	15.6124	14.4037	15.7771	14.6978	13.1752	-0.0696063	-0.0870906	-0.128614
CFAP36	3.70092	3.17348	3.75877	3.42951	3.76462	4.64362	-0.109881	0.246436	0.304987
CFAP97	12.332	13.1178	12.4498	11.7461	14.3992	11.9466	-0.0702258	0.134467	-0.0595261
CFDP1	10.9067	11.1412	9.9837	11.487	10.7948	11.648	0.0747873	-0.045564	0.22243
CFH	17.9471	16.5838	16.5473	12.8419	12.1413	10.0574	-0.482891	-0.44985	-0.718344
CFL1	178.402	176.581	194.82	175.963	181.831	185.528	-0.0198597	0.0422624	-0.0705055
CFL2	2.35095	1.80583	1.84231	2.3933	2.1474	1.80076	0.0257567	0.249929	-0.0329122
CFLAR	7.82966	9.02465	10.97	7.84411	8.52487	9.78812	0.00265949	-0.082192	-0.164457
CFP	7.63254	8.89802	10.6065	5.21781	6.25704	8.94484	-0.54872	-0.508005	-0.245828
CGGBP1	15.0524	17.1952	14.2258	14.5919	17.3293	13.1577	-0.0448259	0.011203	-0.112604
CHAC1	2.22645	8.47154	4.63854	2.99412	6.12553	2.90705	0.427387	-0.46779	-0.674117
CHAC2	5.61924	5.0426	3.67306	4.64141	5.7274	4.44091	-0.275813	0.183713	0.273871
CHAF1A	12.6548	11.5251	13.411	14.0238	11.9332	12.8221	0.148199	0.0501977	-0.0647769
CHAF1B	7.25605	5.90381	6.68887	7.31513	5.87779	7.15419	0.0116989	-0.00637115	0.0970252
CHAMP1	4.6478	3.85506	3.82136	4.8797	3.97706	4.30336	0.0702449	0.0449469	0.171377
CHCHD1	15.2194	13.3501	13.1081	14.5483	14.9178	12.1202	-0.0650552	0.16018	-0.113041
CHCHD10	9.43239	9.52505	9.10853	10.4387	8.03475	8.29598	0.14625	-0.245473	-0.134805
CHCHD2	157.062	139.39	137.3	142.301	138.793	151.439	-0.142385	-0.00619311	0.1414
CHCHD3	34.227	29.5747	30.2585	34.0651	32.9583	33.7822	-0.00683846	0.156278	0.158923
CHCHD4	7.87606	7.88902	7.51554	8.77206	8.9194	8.81095	0.155442	0.177101	0.229422
CHCHD5	7.81794	8.394	7.20839	7.06604	6.5117	6.36873	-0.145886	-0.366324	-0.178672
CHCHD6	2.54461	2.7993	2.63496	3.554	2.27167	2.81806	0.481998	-0.301313	0.0969195
CHCHD7	6.6849	6.36456	5.65516	5.6448	6.76216	7.28528	-0.243984	0.0874233	0.365418
CHD1	11.7149	11.0866	10.3227	12.4203	13.5308	10.8719	0.0843606	0.287435	0.0747913
CHD1L	20.7348	21.2136	21.3907	22.7114	22.6926	23.7137	0.131366	0.0972344	0.148735
CHD2	8.8806	8.4952	8.86135	9.24077	9.17357	8.4769	0.0573563	0.110836	-0.0639893
CHD3	13.5776	13.4267	15.0055	13.9918	12.8269	12.1491	0.043348	-0.065932	-0.304642
CHD4	35.3106	35.5093	35.4344	36.6963	36.172	35.1601	0.0555331	0.0266795	-0.0112137
CHD6	4.28621	3.97837	4.42602	4.164	3.84547	4.10377	-0.0417316	-0.0490173	-0.109059
CHD7	4.15459	4.06169	4.26064	5.14155	5.25961	4.95987	0.307498	0.372873	0.219233
CHD8	11.2274	11.0796	10.8367	10.9078	11.0977	10.3483	-0.0416588	0.00235274	-0.0665333
CHD9	5.26314	5.13269	5.45417	6.00182	6.0563	5.45656	0.189474	0.238721	0.000633258
CHEK1	14.1416	12.1246	12.5752	14.4955	14.3989	12.6305	0.035656	0.24802	0.00633947
CHEK2	8.1272	7.70396	6.82604	8.70747	7.97294	8.13235	0.0994946	0.0495127	0.252624
CHERP	4.47496	3.94587	4.83153	4.46281	3.68109	4.13385	-0.00392186	-0.10021	-0.224995
CHIC2	2.75348	2.4988	3.08235	2.42146	2.70592	2.39359	-0.185379	0.114879	-0.364853
CHID1	5.73481	5.13082	6.51278	6.47625	5.01895	7.74229	0.175413	-0.0318019	0.249487
CHKA	5.7821	5.62466	6.20987	6.23455	6.82364	6.55988	0.108693	0.278777	0.0791062
CHKB	3.50328	3.38445	4.39778	3.46165	3.88747	3.56155	-0.0172461	0.199911	-0.304268
CHM	2.65183	2.57787	1.99945	2.89963	2.80398	2.3125	0.128881	0.121294	0.209845
CHML	7.06953	6.63294	5.67623	7.5786	8.57786	7.25183	0.100319	0.370969	0.353413
CHMP1A	7.19491	6.98904	8.08719	6.05852	6.31565	7.47611	-0.24801	-0.146164	-0.11335
CHMP1B	6.87517	6.79186	8.08294	6.77119	6.73499	7.61951	-0.0219858	-0.0121314	-0.0851815
CHMP2A	19.155	20.206	19.7691	17.9591	17.5149	22.2365	-0.0930038	-0.206204	0.169688
CHMP2B	5.34974	5.19652	5.62498	5.42011	4.95183	5.013	0.0188531	-0.0695828	-0.166174
CHMP3	7.44366	9.07533	9.11404	7.22984	8.52301	8.04411	-0.0420498	-0.0905877	-0.180157
CHMP4A	6.31616	6.45081	7.57006	5.79292	6.23443	7.48096	-0.124758	-0.0492217	-0.017082
CHMP4B	4.78054	3.51768	4.41083	4.20483	3.69033	5.06663	-0.185125	0.0691246	0.199974
CHMP5	9.80642	9.72857	8.6254	8.24529	9.86328	8.75977	-0.250156	0.019839	0.0223007
CHMP6	5.40523	5.80612	6.38546	4.18679	4.06665	4.27026	-0.368511	-0.513734	-0.580466
CHMP7	5.53354	6.11943	5.33269	4.83404	5.34628	4.83144	-0.194973	-0.194862	-0.14241
CHORDC1	8.71585	8.43124	5.59937	9.37812	10.6612	6.32467	0.105657	0.338554	0.175725
CHP1	9.50296	10.9295	10.9222	9.39474	10.4235	10.7191	-0.0165247	-0.0683789	-0.027075
CHPF2	4.93	6.4586	6.91867	4.38147	5.5807	6.7883	-0.170173	-0.210776	-0.027445
CHPT1	8.76709	7.67173	8.27741	11.7498	10.736	12.069	0.422465	0.484837	0.544055
CHRAC1	11.1086	9.71262	10.5958	10.9642	9.96893	10.095	-0.018873	0.0375786	-0.0698524
CHRM3-AS2	0.49623	1.30671	0.940512	0.917645	2.07809	1.27269	0.886926	0.669314	0.436365
CHST10	4.06083	4.10523	4.15491	3.96183	4.5532	4.85866	-0.0356082	0.149417	0.225744
CHST11	14.8314	17.7942	17.7825	16.31	21.8249	19.8771	0.137096	0.294563	0.160652
CHST12	2.87829	2.93598	3.43633	2.92065	2.72234	3.19735	0.0210788	-0.108994	-0.103996
CHST14	4.85104	4.86811	5.30264	4.69302	4.42075	4.81995	-0.0477771	-0.139073	-0.137694
CHSY1	3.37889	3.36816	3.46368	3.91255	4.63038	4.64769	0.211558	0.45917	0.424209
CHTF18	3.44053	2.87299	3.68847	3.19333	2.30203	2.91489	-0.107572	-0.319648	-0.33958
CHTF8	12.6101	14.0183	13.5341	12.9685	13.1052	12.5125	0.0404345	-0.0971747	-0.113235
CHTOP	11.7102	11.7875	11.9488	10.9745	11.8753	11.3156	-0.0936139	0.0107085	-0.0785495
CHUK	8.04133	7.925	7.04858	8.24547	9.95318	8.5451	0.0361688	0.328747	0.277764
CHURC1	6.50425	7.11963	6.76806	5.98762	7.57285	7.23316	-0.119401	0.0890335	0.0958822
CHURC1-FNTB	3.94628	2.93822	3.24266	3.21856	3.27427	2.57258	-0.294076	0.156231	-0.333964
CIAO1	8.5075	8.75543	8.37314	8.94874	9.57482	9.20459	0.0729499	0.129066	0.136584
CIAPIN1	11.7269	12.7788	12.1413	12.3069	12.5639	11.8498	0.0696447	-0.0244628	-0.0350562
CIB1	8.40719	8.38112	9.83886	9.76529	8.22113	10.9813	0.216038	-0.0278055	0.158493
CIC	2.97083	3.1705	3.82657	2.98655	2.28335	2.52335	0.00761323	-0.473557	-0.600711
CIITA	8.94718	10.2462	10.3057	6.41369	5.39741	3.08536	-0.480277	-0.924745	-1.73993
CINP	8.84026	7.71148	7.49611	8.49728	7.40757	7.87361	-0.0570869	-0.0580084	0.0708832
CIPC	3.87081	4.63692	3.38091	4.55559	5.38252	4.02062	0.235002	0.215117	0.250008
CIR1	4.24181	4.19479	5.10689	4.24752	4.41718	4.30618	0.00193833	0.0745288	-0.246036
CIRBP	43.9759	47.2648	63.3051	40.2053	42.9862	56.1715	-0.129327	-0.136892	-0.172484
CISD1	5.02376	4.35738	3.70015	4.50499	4.52326	3.88245	-0.157245	0.0539036	0.0693846
CISD2	3.27302	3.10656	3.07672	3.2126	3.00813	2.80228	-0.0268805	-0.0464534	-0.134792
CISH	6.50136	10.1189	6.44177	6.16212	7.69684	5.94463	-0.0773141	-0.39472	-0.115869
CIT	4.13162	3.21414	3.28324	4.81572	3.51576	3.63156	0.221042	0.129407	0.145471
CITED2	13.6363	16.1395	13.334	16.2106	18.3402	22.7872	0.249488	0.184411	0.773118
CIZ1	9.70235	10.5394	11.8395	10.4014	9.47181	11.2402	0.100373	-0.154075	-0.0749488
CKAP2	18.6736	15.0984	14.2342	18.8074	17.7725	16.0505	0.0103013	0.235247	0.17326
CKAP2L	6.79751	4.60293	5.08157	6.98063	4.35009	3.60554	0.0383495	-0.0815071	-0.495058
CKAP5	21.7944	17.9471	17.3546	23.2024	20.1611	17.8667	0.0903227	0.167824	0.0419472
CKB	28.6763	20.3901	24.5526	30.4533	14.4295	12.1964	0.0867419	-0.498845	-1.00943
CKLF	12.6827	18.454	16.6896	10.6509	15.9571	16.0024	-0.251897	-0.209732	-0.0606578
CKS1B	31.6873	26.6025	26.8978	29.8715	26.0784	24.4467	-0.0851317	-0.0287056	-0.137854
CKS2	70.2009	61.9411	45.2273	64.2612	63.4246	41.6654	-0.127542	0.0341457	-0.118344
CLASP1	5.53585	4.80618	5.14237	5.33183	4.97645	4.27376	-0.0541757	0.050226	-0.266927
CLASP2	8.19871	7.94473	7.04636	8.12835	8.50882	7.71754	-0.0124337	0.0989613	0.131264
CLASRP	4.76339	5.11934	6.63838	4.72957	4.61948	6.13629	-0.01028	-0.148228	-0.113464
CLCC1	4.59698	4.47425	4.48889	5.1798	5.23881	5.13903	0.172209	0.227592	0.195137
CLCN3	2.86763	2.97269	2.37207	2.84883	3.05492	2.30058	-0.00949188	0.0393676	-0.044151
CLCN7	5.3339	5.90286	6.63272	5.51032	5.26639	7.04029	0.0469447	-0.1646	0.0860326
CLDN15	2.05563	2.06804	2.47621	1.68774	2.26463	1.79795	-0.284488	0.131009	-0.461777
CLDND1	20.7751	37.677	29.7913	14.8956	27.7466	22.8295	-0.479969	-0.441376	-0.383989
CLEC11A	7.40301	6.81822	10.1042	9.48814	8.6821	21.7081	0.358013	0.348649	1.10328
CLEC12A	3.44995	3.36113	4.26007	3.08966	5.11461	8.63543	-0.159127	0.605676	1.01939
CLEC16A	2.92344	2.75992	3.70367	3.08575	2.96758	3.05824	0.0779543	0.10466	-0.276252
CLEC2B	11.9669	12.4651	12.8377	7.94257	9.30582	7.9225	-0.591369	-0.421684	-0.696358
CLEC9A	5.22281	3.80298	2.81778	2.84276	2.06428	0.632354	-0.877533	-0.881493	-2.15576
CLECL1	12.0599	11.1298	11.241	9.25061	10.7544	9.66399	-0.382597	-0.0495018	-0.218079
CLIC4	20.3826	22.4027	18.6274	19.3743	20.3829	13.8718	-0.0731935	-0.136313	-0.425276
CLINT1	17.3742	16.4573	15.2278	17.6342	19.6255	17.6692	0.0214333	0.254006	0.214527
CLIP1	3.58323	4.15224	3.84846	3.40221	4.06376	3.96889	-0.0747896	-0.031072	0.0444541
CLIP2	4.86973	5.97864	6.89141	4.03476	4.62318	5.55089	-0.271359	-0.370934	-0.31208
CLK1	6.84436	12.168	11.0833	5.93629	12.495	10.8777	-0.205355	0.0382573	-0.0270051
CLK3	9.35763	11.7391	11.1883	9.00208	9.82976	9.99351	-0.0558849	-0.256095	-0.162926
CLK4	1.45792	2.35191	2.01408	1.39889	2.26607	2.00562	-0.0596349	-0.0536386	-0.00606972
CLN3	5.28084	5.026	5.65458	4.74895	4.68491	5.58199	-0.153158	-0.101389	-0.0186381
CLN5	2.86961	3.10696	2.83531	2.76062	3.40208	3.49765	-0.0558625	0.130914	0.30288
CLN6	17.817	16.2242	19.2304	20.3042	19.5829	23.2277	0.18852	0.271452	0.272456
CLNS1A	70.6482	62.3543	63.7	75.399	75.4004	76.1038	0.0938915	0.274082	0.256674
CLP1	6.11411	5.50596	6.72855	5.984	5.66974	6.68299	-0.0310331	0.0422888	-0.00980345
CLPB	10.2848	9.9985	11.0289	11.1456	10.5479	11.575	0.115968	0.0771705	0.0697237
CLPP	13.2872	14.0162	15.7769	14.5271	12.0834	13.1351	0.128709	-0.214071	-0.264386
CLPTM1	8.66408	8.3082	9.29186	9.57145	6.83235	8.15672	0.14369	-0.282153	-0.187977
CLPTM1L	2.66831	2.67532	2.85373	2.61784	3.01739	3.19852	-0.0275508	0.173589	0.16456
CLPX	15.977	18.0313	17.0512	17.2441	19.1462	18.2227	0.110104	0.0865526	0.0958596
CLSPN	5.6739	4.40909	4.46647	5.22175	5.06793	4.41537	-0.119806	0.200915	-0.0165978
CLSTN1	5.375	4.60275	5.24943	4.98419	4.227	4.33484	-0.108905	-0.12286	-0.276181
CLSTN3	1.98591	2.03202	2.24357	2.28207	1.77764	1.65966	0.200545	-0.192954	-0.434907
CLTA	44.0902	45.6352	45.3918	44.625	43.5683	42.3284	0.0173959	-0.0668661	-0.100803
CLTB	12.4805	13.5038	12.6646	11.711	12.0809	12.2153	-0.0918076	-0.160647	-0.0521152
CLTC	21.363	18.2346	18.5013	21.3172	18.8037	17.3014	-0.00309349	0.0443416	-0.0967342
CLUH	11.222	10.8224	13.3196	12.503	11.023	13.2788	0.155939	0.026502	-0.0044183
CMAHP	2.07239	1.91695	1.59612	2.03003	2.00364	1.43916	-0.0297912	0.0638076	-0.149336
CMAS	14.318	17.1238	15.4977	13.2329	15.1626	11.7184	-0.113701	-0.175482	-0.403275
CMC1	7.81316	7.50658	7.93934	8.90084	8.55592	7.43099	0.188035	0.188768	-0.0954649
CMC2	13.6818	10.1958	9.16041	12.7659	11.5966	9.62438	-0.0999674	0.18572	0.0712816
CMC4	2.02324	1.47614	1.99377	1.74617	1.34634	1.73534	-0.212474	-0.13279	-0.20028
CMIP	2.96314	3.35215	3.73214	3.55538	3.34302	2.92315	0.262875	-0.00393508	-0.35248
CMPK1	21.2624	18.9068	18.4295	18.9382	20.1148	20.3547	-0.16701	0.0893516	0.143347
CMPK2	2.39379	2.14166	2.28078	2.76109	3.48219	2.98224	0.205941	0.701265	0.386873
CMSS1	15.9937	16.8344	15.1103	16.7832	18.9135	18.2814	0.0695184	0.168003	0.274846
CMTM3	6.78027	9.7904	11.2545	7.66463	9.13203	8.72767	0.176873	-0.100431	-0.366838
CMTM6	18.1439	17.9513	16.6166	17.5912	19.8298	19.2267	-0.0446306	0.143583	0.210487
CMTM7	11.1397	11.1397	12.6366	10.7711	9.90295	11.7298	-0.0485346	-0.169774	-0.107424
CMTR1	5.72007	5.90731	6.20994	5.83171	5.67114	6.34952	0.0278844	-0.0588624	0.032067
CMTR2	4.07142	4.70736	3.65482	3.75289	4.81224	3.76589	-0.11753	0.0317899	0.04319
CNBP	43.3628	41.9526	44.9941	44.3923	46.4181	46.2997	0.0338508	0.145926	0.0412686
CNDP2	6.92338	6.17229	7.10373	6.75755	6.40189	6.582	-0.0349751	0.0526915	-0.110052
CNEP1R1	2.36718	2.61622	1.79436	2.36282	2.81225	2.76574	-0.00265867	0.104244	0.6242
CNIH1	17.5357	17.2091	14.2468	19.081	18.2876	16.4867	0.121845	0.0876972	0.210662
CNIH4	5.38396	5.2345	3.55683	5.74941	5.54154	5.7767	0.0947471	0.0822346	0.699653
CNKSR2	2.3485	2.12789	2.02539	2.29153	2.21865	1.8016	-0.0354336	0.0602596	-0.168916
CNN2	16.4317	19.2932	17.7291	16.3622	16.3331	18.4077	-0.00611281	-0.240296	0.0541884
CNNM3	2.11422	2.10301	2.09499	2.06915	2.25632	2.32901	-0.0310922	0.101517	0.152775
CNOT1	23.3904	20.8443	20.2363	26.4974	24.459	21.4491	0.179934	0.230712	0.0839698
CNOT10	8.00989	7.88601	7.57698	8.64346	8.32895	8.88951	0.109826	0.078839	0.230481
CNOT11	12.8526	14.0702	14.3777	12.5643	13.2215	12.6096	-0.0327342	-0.0897503	-0.189309
CNOT2	11.069	10.9814	11.8534	11.9074	11.5435	11.4788	0.105329	0.0720165	-0.0463257
CNOT4	3.59782	3.25749	3.40405	3.88278	3.5125	3.37093	0.109967	0.108737	-0.0141063
CNOT6	5.3558	4.43614	4.33967	6.2995	5.04156	4.35253	0.234137	0.184564	0.00426932
CNOT6L	4.07954	3.55544	3.69033	4.43285	4.16435	3.69248	0.119826	0.228064	0.000838483
CNOT7	24.4308	23.1719	23.2557	22.3078	23.556	22.6951	-0.131155	0.0237167	-0.0352014
CNOT8	15.7438	15.723	15.4768	15.0868	16.5328	15.749	-0.0614981	0.0724579	0.0251484
CNP	5.95876	5.90465	6.83582	5.57378	5.26887	5.64889	-0.0963574	-0.164359	-0.275146
CNPPD1	7.36794	8.01396	8.11457	7.89397	7.55759	9.27757	0.0994901	-0.0845904	0.193233
CNPY2	21.6409	20.6862	22.0813	21.3192	21.8704	24.2094	-0.0216052	0.0803126	0.132739
CNPY3	13.3708	16.3016	18.4061	13.8795	16.1368	20.8095	0.0538645	-0.0146513	0.177058
CNST	9.88992	12.6667	12.8318	9.40468	10.5625	6.99931	-0.07258	-0.262083	-0.874444
CNTLN	2.91555	2.8241	2.69927	3.24561	3.24536	2.85274	0.154723	0.200587	0.0797786
CNTRL	15.1173	14.5561	13.5345	16.3151	17.6329	15.3578	0.110009	0.27664	0.18233
CNTROB	4.17284	4.31326	5.18067	4.38552	4.21232	5.03323	0.0717206	-0.0341648	-0.0416546
COA1	11.0257	11.7457	12.8245	12.8648	11.9217	13.59	0.222559	0.0214565	0.0836463
COA3	14.4242	16.1159	15.2768	14.2093	12.3763	11.1315	-0.0216504	-0.380903	-0.456693
COA4	36.7226	35.1121	38.0133	37.4162	35.8613	33.5765	0.0269932	0.0304614	-0.179052
COA5	4.38798	4.66061	4.58641	4.38446	5.45472	5.03998	-0.00115614	0.226987	0.136053
COA6	11.7264	11.2936	10.4363	10.7752	12.6132	11.09	-0.122039	0.159423	0.0876526
COA7	7.48484	7.35813	6.43071	8.20161	8.16804	7.04639	0.131937	0.150653	0.131906
COASY	10.1564	8.94098	9.08451	9.22893	8.36275	9.5282	-0.138158	-0.0964559	0.068794
COG1	2.05763	1.8859	2.35157	1.95937	2.1833	2.21746	-0.0705936	0.211255	-0.0847191
COG2	6.81113	6.34464	6.20043	6.55412	6.89236	7.7393	-0.0554924	0.119459	0.319835
COG3	3.61615	4.14875	3.58212	3.74646	4.17441	3.65831	0.0510752	0.00889588	0.0303639
COG4	5.19248	5.48051	4.97252	5.34104	5.07858	5.50178	0.0406978	-0.109884	0.145921
COG5	5.14789	5.67513	5.71408	6.23853	6.49016	6.24787	0.277226	0.1936	0.128845
COG6	2.65272	2.73623	1.95411	2.5991	2.63567	2.54099	-0.0294617	-0.0540176	0.378883
COG7	2.13359	2.00772	2.11482	2.21747	2.2573	2.69569	0.0556326	0.169042	0.350121
COG8	6.32248	7.26455	7.00612	6.38824	6.82713	6.37646	0.0149286	-0.0895933	-0.13586
COIL	9.60195	8.41478	8.01069	9.49932	9.32875	9.83577	-0.0155025	0.148759	0.296112
COL2A1	2.42246	1.16199	1.04615	2.45267	0.768362	0.6995	0.0178757	-0.596742	-0.580693
COL4A3BP	3.41073	3.54105	3.1555	3.63992	3.66768	2.80693	0.0938291	0.0506872	-0.168872
COLGALT1	19.0226	20.2839	20.7812	22.4819	24.1446	27.6477	0.241052	0.251362	0.411875
COMMD1	10.8689	10.4592	11.1801	10.0589	9.776	10.1555	-0.11174	-0.0974513	-0.138666
COMMD10	8.7985	9.44861	7.60884	7.36705	9.66075	8.5587	-0.256172	0.0320319	0.169716
COMMD2	4.8674	4.59713	4.73104	4.50699	4.3842	4.1341	-0.110988	-0.0684201	-0.194582
COMMD3	17.2889	17.5673	15.9912	13.9686	16.3143	14.4212	-0.307657	-0.106752	-0.149084
COMMD3-BMI1	3.10953	2.77619	3.39231	2.93394	3.63854	1.80115	-0.0838598	0.390254	-0.913351
COMMD4	20.7113	21.6935	21.2992	19.1319	20.1074	23.2916	-0.114443	-0.109539	0.129006
COMMD5	5.65148	6.41238	6.7635	4.96266	5.63336	6.2105	-0.187513	-0.186864	-0.123061
COMMD6	7.01847	8.35583	7.69126	7.20956	7.72124	8.8626	0.0387549	-0.113951	0.20451
COMMD7	15.9674	18.3561	18.8651	14.44	14.2644	13.414	-0.145053	-0.363836	-0.491984
COMMD8	4.7381	4.31062	2.93896	4.53645	5.60255	5.21565	-0.0627451	0.378188	0.827542
COMMD9	6.07536	5.5482	5.61845	6.35469	6.37033	7.28132	0.0648527	0.19935	0.37403
COMT	27.4396	33.0874	34.6817	27.3144	29.8152	34.5022	-0.00659376	-0.150236	-0.00748505
COPA	11.7777	11.672	12.2235	12.0578	11.9368	12.353	0.0339137	0.0323611	0.0152094
COPB1	28.0848	30.3424	28.0904	24.7053	31.6341	27.7411	-0.184968	0.0601426	-0.0180533
COPB2	19.9453	18.7572	17.08	18.7335	18.7792	17.7827	-0.0904259	0.0016956	0.0581646
COPE	29.2858	31.9204	37.5389	26.7605	27.4813	34.1155	-0.130095	-0.216031	-0.137961
COPG1	19.477	20.9393	21.8051	19.7899	19.5464	20.9468	0.0229913	-0.0993115	-0.0579363
COPG2	1.92779	1.88876	1.94955	2.18991	1.77746	2.10879	0.183921	-0.0876247	0.11327
COPRS	11.9441	11.1721	11.7004	13.6466	13.4535	13.6207	0.192236	0.268091	0.219236
COPS2	7.96983	6.76682	6.45962	7.88755	7.50964	6.48141	-0.0149704	0.150266	0.00485682
COPS3	33.1007	32.1333	30.8712	30.8512	34.7889	33.6164	-0.101532	0.11456	0.122907
COPS4	14.2064	13.4566	12.3469	13.8028	11.9878	12.7819	-0.0415818	-0.166738	0.0499548
COPS5	28.8463	31.0407	26.2635	27.7362	30.2843	27.9401	-0.0566187	-0.0355911	0.0892779
COPS6	11.9366	9.50459	11.3571	11.0035	9.10501	9.63893	-0.117437	-0.0619652	-0.236644
COPS7A	4.41021	4.8957	4.52629	4.79725	5.25483	4.98957	0.121361	0.102128	0.140587
COPS7B	6.26093	6.27893	5.71491	6.06933	5.74006	5.74315	-0.0448403	-0.129454	0.00711115
COPS8	8.48483	7.85098	6.84091	6.51052	7.59686	7.46114	-0.382112	-0.047469	0.125209
COPZ1	17.0972	17.7173	17.0008	16.7895	17.0087	17.3382	-0.0261976	-0.0588841	0.028355
COQ10B	3.77789	4.17884	4.12432	3.22556	3.31602	3.8081	-0.228034	-0.333646	-0.115085
COQ2	6.63477	5.89967	6.14413	7.75559	6.96695	6.48728	0.225189	0.239893	0.0784059
COQ3	2.08814	1.53692	2.10419	2.26102	2.00515	2.50081	0.114756	0.383672	0.249131
COQ4	6.14445	5.87113	6.94346	6.16845	5.55669	6.94682	0.0056256	-0.0794119	0.000696492
COQ5	8.43792	8.90194	7.92568	7.65373	8.67482	8.39122	-0.140724	-0.0372858	0.0823453
COQ6	2.73955	3.25555	2.76634	2.69731	3.02041	3.94745	-0.0224182	-0.108154	0.512946
COQ7	2.27929	1.95248	2.07583	2.06683	2.11807	2.65966	-0.141166	0.117442	0.35755
COQ9	10.8241	11.4062	10.8196	10.4546	11.0213	11.3685	-0.0501077	-0.0495221	0.0713905
CORO1A	70.3462	85.752	88.6537	62.2713	65.4342	86.4971	-0.175904	-0.390125	-0.0355296
CORO1B	6.1228	7.43757	8.20058	5.66308	5.20289	7.60477	-0.112605	-0.515518	-0.108821
CORO1C	15.965	11.4323	12.506	15.4921	11.1575	10.633	-0.0433871	-0.0351017	-0.234071
CORO2A	2.00982	1.54634	1.53731	1.71707	1.33901	0.905248	-0.227111	-0.207684	-0.764023
COTL1	22.8006	27.1619	28.841	26.5679	29.7073	31.9952	0.220615	0.129235	0.149735
COX10	4.53106	4.44059	4.69438	4.25229	4.67064	4.74492	-0.0916108	0.0728698	0.0154494
COX11	9.48605	9.13479	9.92133	8.78958	9.2104	10.0493	-0.110013	0.0118918	0.0184904
COX14	11.8024	10.9218	10.9895	10.7312	8.90298	11.3562	-0.137262	-0.294851	0.0473555
COX15	3.86478	3.97281	3.70397	3.83199	3.92408	4.14682	-0.0122941	-0.0178046	0.162933
COX16	7.74074	6.42026	7.01802	7.0954	7.2221	7.40807	-0.125588	0.169787	0.0780349
COX17	35.4344	31.3436	26.8284	35.2395	33.2158	32.0308	-0.00795887	0.0836986	0.2557
COX20	6.10088	4.86762	5.12985	5.4377	5.3258	6.02478	-0.166021	0.129783	0.231994
COX4I1	103.461	104.868	103.244	100.736	108.599	114.953	-0.0385183	0.0504363	0.154994
COX5A	82.7746	86.2511	85.8049	82.7222	89.1588	83.4118	-0.000914451	0.047834	-0.0408072
COX5B	102.084	105.515	108.498	89.0268	81.9725	98.6411	-0.197451	-0.364234	-0.137407
COX6A1	91.1573	89.7786	89.4573	92.8377	83.7924	98.477	0.026352	-0.0995516	0.138587
COX6B1	92.5128	96.1993	100.394	88.2852	93.5754	104.238	-0.067482	-0.0398973	0.0542169
COX6C	73.6994	65.6679	61.0176	71.4344	66.1154	67.4639	-0.0450346	0.00979794	0.14489
COX7A2	38.5286	37.6453	37.4685	39.4665	38.0416	38.829	0.034701	0.0151107	0.0514549
COX7A2L	27.5508	32.0575	28.4909	26.026	30.6839	30.3921	-0.0821402	-0.0631814	0.0931943
COX7B	149.961	124.923	125.451	139.39	145.358	140.997	-0.105456	0.218574	0.168536
COX7C	241.47	223.503	214.32	235.242	267.565	248.28	-0.0377003	0.259591	0.212208
COX8A	116.239	120.398	127.323	110.013	104.418	118.227	-0.0794234	-0.205433	-0.106933
CPA3	5.59811	4.42938	4.95526	5.66393	5.48488	2.1074	0.0168656	0.308354	-1.2335
CPD	4.27963	3.47252	3.28525	4.91565	4.80829	5.64392	0.199899	0.469541	0.780695
CPNE1	16.9974	20.7325	17.4989	17.0439	17.5216	18.3228	0.00393753	-0.24276	0.066376
CPNE2	6.97565	6.15457	6.64046	6.15333	4.55079	5.06134	-0.18096	-0.43554	-0.391765
CPOX	9.34808	11.4067	10.2334	8.73666	10.8173	10.5973	-0.0975885	-0.0765471	0.0504161
CPSF1	10.6542	9.82793	11.4292	10.6728	9.3745	11.374	0.00252446	-0.0681457	-0.00698255
CPSF2	14.3975	14.9321	13.6766	13.9119	16.3129	13.619	-0.0494984	0.127597	-0.00608709
CPSF3	18.229	17.9808	18.2208	18.0295	20.0162	18.8159	-0.0158754	0.154706	0.0463654
CPSF3L	12.0227	12.0896	13.5203	12.1992	10.4849	12.3992	0.0210221	-0.205456	-0.124881
CPSF4	7.62979	7.30897	7.82924	7.58837	7.88857	8.41822	-0.00785325	0.110096	0.104641
CPSF6	13.6444	14.1056	13.6124	14.3	15.8759	14.5047	0.0676976	0.170574	0.0915983
CPSF7	10.7852	10.4392	11.5914	11.1423	11.2417	10.8763	0.0469905	0.106853	-0.0918713
CPT1A	20.6609	23.4592	24.444	22.4546	25.9729	28.3869	0.120108	0.146854	0.215749
CPT2	4.56782	4.48447	4.78539	5.31878	4.44604	5.47965	0.219591	-0.0124158	0.195447
CPXM1	18.6879	20.6703	23.1608	19.2133	18.506	17.3472	0.0399961	-0.159561	-0.416986
CRACR2A	3.68915	3.47476	4.24613	4.11216	4.19636	4.68665	0.15661	0.272226	0.142408
CRADD	4.04057	3.77002	5.1722	3.07666	3.85245	3.68997	-0.393194	0.0312029	-0.487171
CRAMP1L	2.16537	2.07802	2.44422	2.26821	2.39923	2.46119	0.0669453	0.207364	0.0099804
CRBN	7.95999	7.63184	8.52066	6.74617	6.79307	7.00502	-0.238699	-0.167967	-0.282576
CRCP	7.38122	8.01508	8.89385	7.70642	7.88059	8.12475	0.0622022	-0.0244143	-0.130484
CREB1	3.76746	4.11181	2.93667	3.6879	4.51093	3.1397	-0.0307936	0.13365	0.0964443
CREB3	2.63101	2.64055	2.81665	3.14523	2.25964	2.34879	0.257549	-0.224744	-0.262061
CREB3L2	6.14623	5.01254	5.78277	6.75823	5.50975	5.76651	0.136944	0.136443	-0.00406187
CREB3L4	6.93057	5.54879	5.78506	6.49926	5.4792	6.14351	-0.0926972	-0.0182083	0.0867325
CREBBP	2.97119	2.69586	2.88599	2.90008	2.43641	2.70507	-0.0349481	-0.145989	-0.0933994
CREBZF	6.08167	6.19035	5.46115	6.3238	7.0096	6.06054	0.0563233	0.179312	0.150241
CREG1	30.1898	30.3378	29.3356	28.4166	34.8224	36.2403	-0.0873282	0.198899	0.304946
CRELD2	3.79479	3.07819	3.35365	3.16149	2.40017	2.72047	-0.263413	-0.358946	-0.301873
CRIM1	2.02627	1.25104	1.79622	1.83115	1.21749	1.19176	-0.146073	-0.0392083	-0.591867
CRIP1	1.8126	4.95766	5.04213	1.85902	4.84084	6.25801	0.0364858	-0.0344017	0.311673
CRISPLD1	2.00437	1.66695	2.05993	1.65173	1.63665	1.70623	-0.279166	-0.0264697	-0.271784
CRKL	19.4498	19.5221	17.2648	18.372	19.1723	16.645	-0.0822459	-0.0260814	-0.0527398
CRLF3	12.2419	12.8079	11.0372	10.02	11.4922	10.3101	-0.28895	-0.156375	-0.0983176
CRLS1	5.90239	5.64625	5.17795	6.24768	6.43311	5.58603	0.082021	0.188225	0.109443
CRNDE	8.07153	8.2208	8.56358	7.30105	9.60839	10.0224	-0.144738	0.225015	0.226944
CRNKL1	8.41803	8.0901	7.50687	8.10295	8.8169	7.62328	-0.0550358	0.124114	0.0221996
CROCCP2	2.3779	2.44789	2.66833	1.87976	2.46581	2.44899	-0.339135	0.0105254	-0.123753
CRTAP	3.7404	3.73856	4.19152	4.02636	4.21764	5.76276	0.106284	0.173952	0.459285
CRTC2	2.71571	2.56924	3.11096	2.7605	2.46606	2.69611	0.0236001	-0.0591355	-0.206482
CRTC3	1.84278	1.86168	2.36293	1.87674	1.84991	1.4705	0.0263427	-0.00915036	-0.68427
CRY2	3.15884	3.39276	3.13032	3.12333	3.21404	2.889	-0.0163118	-0.0780702	-0.11574
CRYBB2P1	2.72046	3.02631	4.07695	3.7163	3.28473	2.88881	0.450016	0.118217	-0.497016
CRYGD	3.02854	2.65646	3.61775	2.53266	2.68617	3.3898	-0.257967	0.0160444	-0.0938938
CRYL1	3.22199	3.82387	4.1621	3.07368	3.82488	4.27857	-0.0679845	0.000381481	0.0398169
CRYZ	3.43365	2.24506	1.99846	3.1213	2.39714	2.15927	-0.137596	0.0945577	0.111653
CRYZL1	2.96438	2.5938	2.75767	3.03915	2.87726	2.13814	0.0359345	0.149625	-0.367095
CS	33.8492	32.4675	33.6326	39.5541	35.5716	38.8747	0.224705	0.131727	0.208971
CSDE1	78.5895	78.684	78.9771	80.9909	83.95	77.6811	0.0434226	0.0934598	-0.0238702
CSE1L	39.4988	32.2836	31.5522	40.2708	37.8752	32.1547	0.027927	0.230455	0.0272894
CSF2RB	3.23748	3.49256	4.14696	3.39279	3.80554	5.08209	0.0676008	0.123815	0.293367
CSF3R	3.64723	3.21947	3.0609	7.37383	7.47797	12.145	1.01561	1.21583	1.98833
CSGALNACT2	3.21645	3.86246	4.34864	3.3871	4.8872	5.29958	0.0745798	0.339486	0.285314
CSK	26.3199	28.6057	30.3231	25.537	24.3002	27.68	-0.0435685	-0.235334	-0.131576
CSNK1A1	37.8523	43.9425	39.3009	35.2437	42.236	33.0672	-0.103018	-0.0571444	-0.249163
CSNK1D	4.19534	4.55448	4.49196	3.52985	4.07736	3.87497	-0.249182	-0.159651	-0.21316
CSNK1E	9.88579	10.4207	12.4405	10.0558	10.6155	10.9827	0.0246044	0.0267242	-0.179806
CSNK1G1	4.24646	3.97165	4.0894	4.39972	4.28847	3.84842	0.0511488	0.110726	-0.0876252
CSNK1G2	11.5934	12.4185	14.0575	12.086	10.5831	12.7153	0.0600275	-0.230729	-0.144778
CSNK1G3	5.43246	5.13029	4.75328	5.13297	5.70931	4.87569	-0.0818124	0.154277	0.0366804
CSNK2A1	30.9369	30.6475	30.029	31.749	31.2114	28.2547	0.0373829	0.0263029	-0.0878659
CSNK2A2	7.22488	6.34047	7.72565	8.76798	7.59454	7.51886	0.279271	0.260373	-0.0391439
CSNK2B	3.22635	3.07402	2.94416	3.51009	2.83194	3.95319	0.121606	-0.118339	0.425161
CSPP1	4.24922	4.06043	3.91917	5.3046	5.05719	5.13306	0.320046	0.316705	0.38927
CSRNP1	2.58739	2.62453	4.75168	2.3143	2.18158	3.05344	-0.160922	-0.266689	-0.638004
CSRP1	19.1624	19.8894	21.189	17.0774	15.3292	16.2248	-0.166193	-0.375719	-0.385109
CSRP2	3.50844	3.13701	2.48378	1.53035	2.29015	2.11598	-1.19697	-0.453944	-0.231215
CSRP2BP	3.5204	3.94097	3.23515	3.4577	3.93243	3.80286	-0.0259277	-0.00312907	0.233252
CST3	5.48827	6.60236	7.81693	4.85076	5.50279	8.05342	-0.178143	-0.262819	0.0429997
CST7	3.9509	4.12058	5.82282	8.30739	7.81876	11.3391	1.07221	0.924093	0.96152
CSTB	5.69029	5.25616	5.90448	5.71414	4.71626	6.82075	0.00603442	-0.156366	0.20812
CSTF1	13.8104	14.1915	11.9579	13.9124	14.1015	11.3069	0.010614	-0.00917758	-0.0807517
CSTF2	9.08371	8.67362	9.56658	8.37116	9.37761	10.5234	-0.117854	0.112587	0.137522
CSTF2T	7.52551	8.4931	8.31853	7.27157	7.99531	7.65471	-0.0495221	-0.0871373	-0.119981
CSTF3	12.609	11.5588	11.1119	11.4109	11.4933	11.5291	-0.144032	-0.0081941	0.0531864
CTAGE5	4.80826	5.09431	5.17153	5.06944	5.99203	5.97349	0.0763108	0.234157	0.207983
CTBP1	18.2494	18.8024	19.3556	16.2081	15.6684	17.9772	-0.171137	-0.263051	-0.106583
CTBP1-AS2	1.58332	1.8784	1.60675	1.84841	1.82781	2.03434	0.223331	-0.0393901	0.340413
CTBP2	9.8707	9.3123	8.88668	10.4304	10.3161	10.2261	0.0795758	0.147682	0.202541
CTBS	2.9579	3.37553	3.5816	2.78334	3.79722	3.26027	-0.0877565	0.169828	-0.135609
CTCF	13.178	13.7321	12.7009	12.3255	13.1152	12.4106	-0.0964773	-0.0663139	-0.0333612
CTDNEP1	10.9432	10.6824	12.4375	12.0953	10.9293	12.672	0.14441	0.0329627	0.0269564
CTDSP1	13.7551	16.1421	18.1044	14.472	13.9189	15.9484	0.0732938	-0.213782	-0.182931
CTDSP2	14.2134	14.0528	15.7464	13.3736	13.9238	13.3787	-0.0878623	-0.0133033	-0.235079
CTDSPL	5.24246	3.9602	3.67963	4.93895	3.95308	3.44313	-0.0860398	-0.00259622	-0.0958374
CTDSPL2	9.82262	8.16226	8.24895	10.4131	9.55278	9.3377	0.0842167	0.226951	0.178856
CTH	1.54399	3.77477	2.53312	1.94273	3.95004	3.14754	0.331428	0.0654782	0.31331
CTNNA1	14.5716	13.7038	13.6839	13.4898	11.1753	11.2616	-0.111296	-0.294264	-0.281075
CTNNAL1	5.34818	3.31532	3.23872	5.56973	3.99918	4.5867	0.0585588	0.270557	0.50203
CTNNB1	32.8225	32.8578	31.666	30.7488	31.649	30.0074	-0.0941515	-0.0540763	-0.0776142
CTNNBIP1	3.51814	2.53871	2.80116	3.53799	3.08946	4.57522	0.00811785	0.283257	0.707815
CTNNBL1	8.58342	7.8921	8.95446	9.60642	7.73157	9.22454	0.162447	-0.0296471	0.0428691
CTNND1	6.48688	7.34485	7.97291	6.24056	5.9089	5.48182	-0.0558496	-0.313842	-0.540452
CTPS1	13.981	13.98	15.7699	16.9619	15.898	15.6902	0.27883	0.185477	-0.00731206
CTR9	8.1522	8.03991	8.27793	7.91921	7.96202	7.63953	-0.0418329	-0.0140444	-0.115786
CTSA	9.56214	10.4004	10.5072	9.31979	10.7302	15.283	-0.0370366	0.0450375	0.540547
CTSB	9.18723	10.6227	11.1409	8.61861	10.3658	11.4935	-0.0921743	-0.0353068	0.0449515
CTSC	63.4858	66.7224	62.9795	66.2702	72.7159	79.7677	0.0619259	0.124099	0.340923
CTSD	39.0009	54.9335	60.1925	33.7897	42.9062	58.0252	-0.206926	-0.356498	-0.0529036
CTSG	9.07467	13.2549	9.34379	13.1562	17.5968	26.9393	0.535822	0.40879	1.52764
CTSS	8.32599	7.51405	7.80596	6.55157	6.67317	7.48183	-0.345782	-0.171218	-0.0611846
CTSZ	9.60135	9.20509	9.57003	9.01606	9.61619	13.7124	-0.090741	0.0630341	0.518889
CTU2	4.58111	4.79464	5.42431	3.9889	4.28161	4.37378	-0.199706	-0.163267	-0.31056
CUEDC2	13.1298	13.5567	15.0323	13.021	14.1781	14.8687	-0.0119969	0.0646582	-0.0157841
CUL1	17.0642	16.0234	15.5127	19.2676	18.9219	17.1185	0.175201	0.23988	0.142105
CUL2	5.75096	5.20274	4.74734	5.47743	5.30039	5.10078	-0.0703026	0.0268276	0.103598
CUL3	7.06296	6.53092	6.35071	7.05394	6.75321	6.66091	-0.0018432	0.0482874	0.0688013
CUL4A	15.8088	15.7593	15.0398	15.6632	17.448	15.3021	-0.0133447	0.146859	0.0249514
CUL4B	7.22643	6.44186	6.08799	6.85571	6.05847	5.9212	-0.0759785	-0.0885237	-0.0400755
CUL5	5.60625	5.34003	5.13201	5.59134	5.89438	5.37712	-0.00384286	0.142492	0.0673117
CUTC	10.8955	9.10997	12.6041	11.6074	10.4272	12.5344	0.0913167	0.19484	-0.00800159
CUX1	7.28346	7.5372	8.65678	7.40463	7.42639	8.1131	0.0238034	-0.0213683	-0.0935767
CWC15	17.1144	15.2196	15.4861	16.0512	16.0855	16.0243	-0.0925294	0.0798294	0.0492833
CWC22	7.424	6.58464	6.28385	7.38455	7.7495	6.5418	-0.00768719	0.235	0.058039
CWC27	6.44789	5.61304	6.23362	6.70471	6.56423	6.22072	0.0563464	0.225843	-0.00298825
CWF19L1	8.48786	7.54989	7.35993	8.48516	7.4693	8.70593	-0.000458996	-0.015482	0.242307
CWF19L2	3.88416	3.9818	3.45613	4.37445	4.51995	3.76535	0.171497	0.182887	0.123625
CXCL8	1.43807	3.66431	3.75971	1.34694	2.69946	3.32545	-0.0944461	-0.440871	-0.177071
CXorf21	1.87219	2.32914	2.23014	1.73825	3.02507	3.40357	-0.107093	0.377176	0.609913
CXorf38	5.65732	6.78386	6.96379	5.38305	7.32931	6.23567	-0.0716938	0.111571	-0.159329
CXorf40B	3.0032	2.79756	3.3707	2.90195	2.69171	3.05481	-0.0494766	-0.0556448	-0.141966
CXorf56	5.31331	5.11178	5.82033	5.14329	5.28883	6.07009	-0.0469194	0.049122	0.0606173
CXXC1	6.61807	7.49859	7.68101	6.91029	6.95746	8.70599	0.0623349	-0.108057	0.180711
CXXC5	11.372	15.4457	17.012	9.24452	9.57139	9.8693	-0.298819	-0.690401	-0.785529
CYB561	3.00255	3.38087	3.35956	2.36841	2.46807	2.14623	-0.342267	-0.454012	-0.64647
CYB561A3	7.41349	6.63331	7.60901	5.80097	6.57344	6.73757	-0.35386	-0.0130819	-0.175481
CYB561D2	4.42347	4.36902	4.146	3.94176	4.08279	4.72741	-0.166339	-0.0977558	0.189328
CYB5A	9.66807	7.58259	6.62848	7.60669	7.52472	6.74187	-0.345959	-0.011053	0.0244695
CYB5B	11.1686	9.14508	9.65718	10.53	9.03527	8.74179	-0.0849547	-0.0174284	-0.143673
CYB5D1	3.01164	2.55364	2.41245	3.41757	2.80415	2.6806	0.182423	0.135008	0.152057
CYB5D2	2.34942	2.73134	2.17037	2.72772	2.43585	3.10099	0.215389	-0.165185	0.514787
CYB5R1	5.64341	5.55972	6.56176	4.77029	4.73268	5.2178	-0.242488	-0.232353	-0.330641
CYB5R3	9.00927	7.48954	9.10919	8.24575	6.57327	8.16158	-0.127759	-0.188266	-0.158474
CYB5R4	5.27211	4.99372	4.93365	4.90049	5.54249	5.23036	-0.105455	0.150421	0.0842555
CYBA	54.676	67.6418	90.0594	43.014	39.8063	64.5468	-0.346103	-0.764917	-0.48053
CYBRD1	4.56511	5.84281	4.70803	4.24296	5.87177	5.47846	-0.105578	0.00713319	0.218648
CYC1	63.7	72.9874	79.4976	63.8127	68.81	78.4088	0.00254884	-0.0850282	-0.0198953
CYCS	22.0081	19.3805	18.277	22.8157	23.1129	20.0771	0.0519905	0.25409	0.135516
CYFIP1	6.59079	5.86032	6.21146	6.95317	5.67364	6.67666	0.0772203	-0.0467045	0.104194
CYFIP2	7.90435	9.65382	10.3258	7.62362	8.0924	7.80921	-0.0521696	-0.254532	-0.403
CYHR1	6.01279	6.83257	6.92022	5.55882	6.4086	6.59215	-0.113257	-0.0924178	-0.0700675
CYLD	3.41152	3.89162	4.39131	2.95205	3.53338	3.31534	-0.208699	-0.139322	-0.405497
CYP1A1	7.45731	17.7892	12.7399	4.21343	7.58452	6.26357	-0.823659	-1.22987	-1.02429
CYP2R1	2.67928	3.3484	2.18619	2.38583	3.46339	2.28981	-0.167358	0.0487116	0.0668134
CYP2S1	3.60792	3.71815	3.5309	4.24013	2.92715	2.61283	0.232941	-0.345091	-0.434422
CYP51A1	22.695	15.3919	16.9912	29.9315	17.4762	19.468	0.399294	0.183216	0.196314
CYSLTR1	7.58947	6.10098	7.31439	5.79898	5.60433	6.69226	-0.3882	-0.122499	-0.128244
CYTH1	4.17152	3.78782	4.32698	3.56959	3.00992	3.69273	-0.224815	-0.331644	-0.228672
CYTH2	3.05417	3.13475	3.12736	2.97865	2.62326	3.18982	-0.0361227	-0.256989	0.0285286
CYTH4	4.62723	5.39303	9.71543	4.2809	4.73881	6.5345	-0.112236	-0.186574	-0.572201
CYTIP	5.98472	8.3122	8.06561	6.23809	6.30992	5.09657	0.0598202	-0.397609	-0.662257
CYTL1	32.9724	57.3115	52.4695	25.598	44.0237	28.908	-0.365226	-0.380544	-0.860008
D2HGDH	3.06025	2.78354	2.99566	2.76578	2.59026	2.63232	-0.145961	-0.103821	-0.186537
DAB2	2.51849	3.01768	2.96523	2.95175	2.36398	2.01768	0.229009	-0.352221	-0.555442
DAD1	49.9153	49.1594	47.8536	48.1498	49.1063	48.3918	-0.0519532	-0.00155882	0.0161351
DAGLB	5.16112	5.53373	5.60232	5.43902	5.45982	5.96095	0.0756631	-0.019399	0.0895179
DALRD3	2.20652	1.77658	1.71909	1.95113	1.83115	1.94756	-0.177458	0.0436517	0.180022
DANCR	27.2429	22.9991	22.9776	25.2064	24.523	25.1449	-0.112089	0.0925624	0.130035
DAP	12.9646	11.2117	11.6862	12.8018	11.0443	11.0465	-0.0182294	-0.0217094	-0.0812174
DAP3	19.9887	21.1379	23.3899	21.7084	24.6882	24.202	0.119071	0.22399	0.0492403
DAPK1	16.2001	17.7994	17.0432	14.2257	13.193	8.76069	-0.187503	-0.432055	-0.960083
DAPK3	2.4861	2.78319	3.25438	2.04396	2.00655	2.54361	-0.282522	-0.472022	-0.355504
DARS	23.5095	21.7904	21.199	22.6702	25.0407	23.2	-0.0524509	0.200581	0.130128
DARS2	11.1477	8.72	8.14227	11.5211	9.28373	9.16621	0.04753	0.0903764	0.170895
DAZAP1	26.083	26.0278	26.9722	26.5421	23.8163	28.0107	0.025173	-0.128103	0.0545043
DAZAP2	23.0842	23.2711	26.2847	23.3866	24.9307	28.5322	0.0187795	0.0993874	0.118371
DBF4	8.96473	7.05889	6.46068	8.96761	8.15649	7.45214	0.000463471	0.208506	0.205968
DBF4B	2.30767	1.91459	1.815	2.37649	1.97966	1.74417	0.0423985	0.0482172	-0.0574298
DBI	38.2539	25.6943	32.6592	38.8282	28.907	33.241	0.0214961	0.169971	0.0254741
DBN1	11.2451	12.5948	14.2837	11.3038	9.92172	9.60548	0.00752036	-0.344164	-0.572444
DBNL	16.0251	15.3713	16.8719	14.508	13.142	14.5199	-0.143485	-0.226054	-0.216592
DBR1	5.26115	5.60987	4.94579	5.36656	5.92091	5.98674	0.0286188	0.0778503	0.275569
DCAF10	1.92769	2.22481	1.76577	2.34694	2.7718	2.23901	0.283911	0.317144	0.342566
DCAF11	6.76193	7.68632	7.97638	6.65678	7.13641	8.14253	-0.0226109	-0.107093	0.0297431
DCAF12	12.3927	13.4305	11.6733	13.2656	13.7744	11.0254	0.0981973	0.0364782	-0.0823851
DCAF13	23.0975	21.8382	20.4069	21.1811	24.2927	19.5854	-0.124958	0.153673	-0.0592833
DCAF15	7.64362	8.13292	9.11054	6.78662	5.65709	7.70518	-0.171564	-0.523713	-0.241709
DCAF16	10.9313	9.01149	10.3854	11.026	10.2491	10.6857	0.0124511	0.185659	0.0411363
DCAF17	3.22566	3.30662	3.10564	3.48398	3.83087	3.52531	0.11114	0.212315	0.18286
DCAF4	3.69286	3.08792	4.24851	4.37473	3.80486	5.02936	0.244459	0.301207	0.243419
DCAF5	2.19641	1.92213	2.06352	2.52583	1.99738	2.07675	0.201612	0.0554038	0.00921809
DCAF6	7.26985	6.60168	6.43815	7.25378	7.08697	7.8671	-0.00319252	0.102337	0.289186
DCAF7	19.2222	18.732	19.0733	21.3178	18.2212	18.8731	0.149285	-0.0398827	-0.0152199
DCAF8	11.617	12.4762	13.036	11.8811	12.789	11.9404	0.0324356	0.0357211	-0.126653
DCAKD	3.86167	4.43018	4.6009	3.60707	4.65764	4.97945	-0.0983972	0.0722343	0.114068
DCK	6.43213	6.53228	6.43596	6.59203	6.86251	6.24846	0.035428	0.0711512	-0.0426532
DCLRE1A	3.83955	3.9154	3.1479	4.08731	4.67996	4.0465	0.0902138	0.257337	0.362284
DCLRE1B	3.28087	3.04883	3.39814	3.43081	3.55088	3.44766	0.0644728	0.219922	0.0208745
DCLRE1C	2.26107	2.57077	2.61041	2.50537	3.08128	3.3875	0.148016	0.261329	0.375943
DCP1A	5.24033	5.16137	4.98778	5.22463	4.96674	4.09101	-0.0043296	-0.0554544	-0.28594
DCP1B	2.0535	2.53621	2.45842	2.05502	2.53124	2.65122	0.00106632	-0.00282753	0.108923
DCP2	10.6961	10.6663	8.60253	10.9973	11.4624	9.09846	0.0400662	0.103843	0.0808609
DCPS	6.75075	5.8774	5.83667	6.86804	5.35598	7.50274	0.0248502	-0.134027	0.362272
DCTD	14.5771	16.0161	15.5323	14.538	15.6218	16.2689	-0.00388153	-0.035969	0.0668509
DCTN1	10.6487	10.1838	10.8999	10.8258	9.36203	11.1021	0.0238033	-0.121384	0.0265132
DCTN2	11.652	12.9214	13.6346	11.2804	11.2408	12.5459	-0.0467601	-0.201024	-0.120054
DCTN3	10.5157	10.4628	11.6297	9.52213	9.48755	11.8731	-0.143192	-0.141163	0.0298866
DCTN4	9.62269	9.36663	10.1269	8.88104	9.88182	9.2134	-0.115711	0.0772473	-0.136392
DCTN5	7.70357	7.99228	8.05141	7.53994	7.60128	6.9255	-0.0309744	-0.0723651	-0.217322
DCTN6	10.0518	9.18505	9.35561	9.0246	10.0112	9.75645	-0.155524	0.124251	0.0605246
DCTPP1	22.8492	20.836	22.0165	22.7144	21.7748	22.5383	-0.00853383	0.0635805	0.0337879
DCUN1D1	4.88968	3.92097	3.79937	4.496	4.5193	3.9378	-0.121098	0.204889	0.0516296
DCUN1D2	1.5602	1.58865	1.83323	1.84092	1.9697	2.25948	0.238694	0.310177	0.301603
DCUN1D3	1.93397	2.38297	1.82353	1.85457	1.95914	1.4059	-0.0604798	-0.282539	-0.375244
DCUN1D4	2.97772	2.56001	2.23738	3.10945	2.91742	2.54457	0.0624488	0.18854	0.185613
DCUN1D5	2.21759	1.73519	1.88165	2.40461	2.15575	2.10816	0.116813	0.313091	0.163991
DCXR	14.6274	17.0638	17.2029	14.7824	14.5442	14.2782	0.0152104	-0.230492	-0.268838
DDA1	3.31111	3.21051	3.70855	3.20684	2.69107	3.06402	-0.0461598	-0.254622	-0.275427
DDB1	38.6026	34.7529	36.1885	40.2826	36.2773	38.1643	0.0614577	0.0619333	0.0766961
DDB2	9.10771	9.05896	11.2059	10.0046	8.34227	9.56135	0.135509	-0.118905	-0.228969
DDHD1	1.77967	1.58854	1.68442	2.15905	1.86972	1.62364	0.278792	0.235117	-0.0530139
DDHD2	7.24799	7.60968	7.6029	6.83747	7.44186	6.50839	-0.0841179	-0.0321733	-0.224248
DDI2	4.95031	4.3103	3.73597	4.95915	5.46609	3.46185	0.00257205	0.342721	-0.109939
DDIAS	3.67424	3.12175	2.5676	3.87401	3.82194	3.2715	0.0763848	0.291947	0.349528
DDIT3	2.3508	4.42075	3.57605	2.53715	4.10431	4.78487	0.110059	-0.107153	0.420114
DDIT4	3.00308	11.2328	6.99549	3.33514	8.38778	5.4983	0.151306	-0.421361	-0.34744
DDN	1.67746	1.30652	1.43604	2.47285	1.95971	2.34042	0.559898	0.584911	0.704671
DDOST	45.4149	42.7545	46.5185	49.4482	44.0454	57.472	0.122754	0.0429137	0.305055
DDRGK1	10.8135	12.2084	11.813	9.99103	10.8541	12.4044	-0.114126	-0.169639	0.0704784
DDT	12.5866	10.0995	13.3167	11.2701	9.51931	13.2517	-0.159392	-0.0853576	-0.00706277
DDX1	22.3382	19.5057	21.2727	24.9054	22.2203	22.0966	0.15695	0.187981	0.0548168
DDX10	10.5852	10.0018	9.81353	11.4054	11.7502	11.6687	0.107669	0.232419	0.249804
DDX11	6.77056	5.56202	6.44392	6.90353	6.4401	6.84934	0.028059	0.211474	0.0880276
DDX12P	1.92626	1.82662	1.66657	2.25792	2.07604	1.88549	0.229191	0.184664	0.178062
DDX17	52.0655	76.9649	63.6826	53.4872	73.0988	59.3481	0.0388645	-0.0743517	-0.101697
DDX18	25.1752	23.2849	23.4024	25.9829	27.8946	25.9574	0.0455588	0.260593	0.14949
DDX19A	9.80479	9.31186	9.87418	9.81985	9.1672	10.1738	0.00221377	-0.0225889	0.0431321
DDX19B	6.04741	5.85792	7.46675	6.44834	5.49598	7.09993	0.0926105	-0.0920113	-0.0726749
DDX20	6.50285	6.76243	6.18522	6.35134	7.52781	6.91311	-0.0340114	0.15469	0.16051
DDX21	52.5513	50.6847	50.1387	56.6407	63.3124	54.856	0.108112	0.320939	0.129726
DDX23	18.3295	18.2895	18.2368	18.8698	18.978	19.4371	0.0419127	0.0533146	0.0919652
DDX26B	3.47091	3.17625	2.76621	3.26681	3.37012	2.5188	-0.0874282	0.0854718	-0.135177
DDX27	11.1679	12.0238	12.9934	11.708	12.659	14.0065	0.0681356	0.0742746	0.108316
DDX28	3.7588	3.62109	4.32287	3.92925	3.37054	4.24477	0.0639804	-0.103444	-0.0263047
DDX31	5.39521	6.89297	4.88439	6.28326	7.54651	5.46369	0.219835	0.130683	0.161697
DDX39A	29.5602	25.5145	26.6415	30.4587	27.4221	30.846	0.0432011	0.104018	0.211408
DDX3X	42.3552	38.6514	40.5066	40.0605	38.9347	37.6085	-0.080358	0.0105363	-0.1071
DDX3Y	13.3032	11.7235	11.5794	13.7749	12.6238	11.4383	0.0502713	0.106741	-0.0176854
DDX41	16.0089	15.8901	18.2395	17.1137	15.2774	15.3764	0.0962728	-0.0567283	-0.246343
DDX42	16.0763	15.6634	15.2339	16.2197	15.8333	15.5643	0.0128088	0.0155642	0.0309568
DDX46	10.5537	7.74993	8.9257	11.2035	9.19708	9.80836	0.0862015	0.246994	0.136046
DDX47	17.3292	16.9722	16.5714	16.6312	17.7054	16.0458	-0.0593154	0.0610144	-0.0465024
DDX49	12.9036	12.3965	13.3657	12.0489	11.7447	15.0417	-0.0988773	-0.0779249	0.170432
DDX5	71.6215	73.1269	74.4039	65.1238	74.571	66.7462	-0.137208	0.0282119	-0.156694
DDX50	13.0118	13.0374	12.1785	13.5185	14.0391	12.2428	0.055105	0.106797	0.00759462
DDX51	2.27373	2.17317	2.94879	2.65099	2.46854	2.98686	0.22147	0.183858	0.0185047
DDX54	9.10602	9.33759	10.9801	8.59183	8.29188	10.3938	-0.0838548	-0.171351	-0.0791635
DDX55	7.98226	7.01018	6.40585	8.05122	8.40057	8.34195	0.01241	0.261035	0.380995
DDX56	12.5971	13.2246	13.0848	12.0222	13.1153	13.0875	-0.067386	-0.0119683	0.00029353
DDX59	3.41806	4.02177	4.04754	3.32749	4.53734	4.0386	-0.038744	0.174015	-0.00319022
DDX6	18.9734	17.0482	18.4712	18.9329	17.6535	15.8159	-0.0030779	0.0503355	-0.223904
DDX60L	2.88948	3.5096	3.46917	2.58737	3.35112	3.03575	-0.159325	-0.066661	-0.192538
DEAF1	4.82665	4.92687	5.48109	5.54669	4.84384	5.73686	0.200603	-0.0245201	0.0657994
DECR1	12.7263	9.9971	8.28167	11.2978	9.74053	7.76574	-0.171777	-0.0375094	-0.0927994
DEDD	3.65815	3.9463	4.36359	3.71989	3.66297	3.64827	0.0241457	-0.107487	-0.258303
DEDD2	3.42266	3.86863	3.05943	3.24523	2.7986	2.58178	-0.0767975	-0.467118	-0.2449
DEF6	13.5955	16.5147	17.5151	13.4152	14.4437	14.7402	-0.0192553	-0.193303	-0.248842
DEF8	6.02499	5.01603	6.14397	5.34139	5.47668	5.88535	-0.173742	0.126756	-0.0620438
DEGS1	11.6154	11.3212	10.9701	10.8795	10.9878	11.028	-0.0944261	-0.0431251	0.0076006
DEK	45.8663	40.7042	37.816	45.9938	48.2971	40.8581	0.00400513	0.246759	0.111624
DENND1A	2.55972	2.34613	2.33538	3.04383	2.81762	4.52603	0.249902	0.264191	0.954587
DENND1B	3.20198	3.59387	3.84704	3.52143	4.161	4.20896	0.137197	0.211392	0.129717
DENND1C	2.55336	2.35371	3.2915	2.71316	2.81135	4.61503	0.0875776	0.256325	0.487595
DENND3	4.41839	4.31026	4.39704	6.6379	6.08196	7.09975	0.587207	0.49676	0.691234
DENND4A	7.24936	7.54479	7.09138	7.96722	7.7055	7.00005	0.136223	0.0304066	-0.0187013
DENND4B	4.89411	5.5828	6.04801	4.56452	4.706	4.73496	-0.100583	-0.246489	-0.353109
DENND4C	4.33705	4.55515	4.51542	4.13813	4.68761	3.77592	-0.0677353	0.0413539	-0.258033
DENND5A	8.36651	9.38295	9.67618	7.49966	7.36831	8.10891	-0.1578	-0.348709	-0.25493
DENND6A	3.18221	3.26864	3.25045	2.84246	3.0234	2.99698	-0.162888	-0.112519	-0.117134
DENR	17.6679	18.1125	17.0178	16.6686	18.2216	14.136	-0.0839971	0.00866924	-0.267673
DEPDC1	6.44706	4.61923	4.01253	6.49591	5.29292	4.50945	0.0108902	0.196409	0.168442
DEPDC1B	11.2231	7.92091	7.59141	11.3668	8.86086	8.55966	0.0183462	0.161781	0.173184
DEPDC5	2.30261	2.45462	2.73861	2.48363	2.58767	2.79474	0.109179	0.076155	0.0292668
DEPDC7	1.34978	1.59533	1.04738	1.67976	2.02107	2.21141	0.315531	0.341266	1.07817
DEPTOR	25.7033	26.2293	24.4863	27.0999	29.8571	28.247	0.0763349	0.186894	0.206124
DERA	8.76965	9.36848	8.56867	8.22248	9.6924	9.72785	-0.0929465	0.0490386	0.183049
DERL1	10.1467	9.6158	9.10682	9.93276	8.71682	8.94873	-0.0307488	-0.141605	-0.0252642
DERL2	2.91409	2.74686	2.83093	2.60255	2.62479	2.59289	-0.16312	-0.0655816	-0.126714
DESI1	4.84931	5.37104	4.95171	6.65576	6.47518	5.86235	0.456825	0.26972	0.243551
DESI2	7.84639	7.6536	6.15125	6.8168	6.99397	5.74941	-0.202934	-0.130028	-0.0974649
DET1	2.01226	2.34629	2.16339	2.56034	2.71276	3.17096	0.347519	0.209377	0.551623
DEXI	3.06444	2.45545	3.43822	3.47888	3.77133	4.92356	0.183002	0.619083	0.518041
DFFA	8.25127	7.86805	8.2777	9.0621	7.51217	7.62126	0.13523	-0.066775	-0.119199
DFFB	3.99333	4.38136	4.72073	4.88606	4.79285	4.47784	0.291079	0.129504	-0.0762085
DGAT1	2.81877	3.4785	2.96404	2.79948	2.68642	2.64497	-0.00991139	-0.372783	-0.16431
DGCR14	2.11057	1.87542	1.90672	2.01915	1.59306	1.71276	-0.0638863	-0.235416	-0.154768
DGCR2	7.68656	8.18844	8.10293	7.12891	7.23168	7.62755	-0.108656	-0.179258	-0.0872242
DGCR6L	9.96371	10.8246	12.8198	9.04496	8.12049	11.2474	-0.139569	-0.414669	-0.188776
DGCR8	7.02341	7.7626	8.30808	6.85776	7.88773	7.70818	-0.034434	0.0230708	-0.108126
DGKA	4.72743	5.32566	5.02049	4.18599	3.99147	2.85448	-0.175488	-0.41604	-0.814603
DGKD	4.22458	4.42127	4.67108	4.87136	4.90375	5.43187	0.205515	0.149423	0.217694
DGKE	2.40082	2.17733	2.03812	2.70809	2.91756	2.30363	0.173747	0.422205	0.176671
DGKQ	1.60859	2.03935	2.41195	1.50998	1.79294	2.16398	-0.091267	-0.18578	-0.156511
DGKZ	13.8174	15.2977	15.8679	14.3293	12.9667	14.9693	0.0524861	-0.238503	-0.0840974
DGUOK	12.1858	13.6113	14.216	12.2499	10.543	11.3735	0.00757446	-0.368514	-0.321833
DGUOK-AS1	1.97559	1.55923	2.04234	1.88881	1.33124	1.27517	-0.0648051	-0.22806	-0.679535
DHCR24	19.3165	11.3347	14.599	26.8303	14.6864	17.4188	0.474028	0.373727	0.254768
DHCR7	6.45703	4.75435	5.53579	9.56266	5.45828	6.71966	0.566541	0.199198	0.279598
DHDDS	3.27609	3.35299	3.32885	3.0871	2.81545	3.27381	-0.0857234	-0.252084	-0.0240525
DHFR	17.628	14.2747	13.9767	17.2556	16.5282	15.8988	-0.0308059	0.211464	0.185894
DHODH	3.67052	3.22668	3.61971	4.31655	4.33556	5.27537	0.233896	0.426168	0.543398
DHPS	13.814	14.8034	15.3503	14.4474	12.3995	14.1162	0.0646806	-0.255642	-0.120914
DHRS13	2.9087	2.72181	3.03135	2.62364	2.549	2.49431	-0.148805	-0.0946348	-0.281318
DHRS4	6.21498	6.69915	6.31214	5.29485	6.04261	6.08029	-0.23116	-0.148808	-0.0539903
DHRS4-AS1	1.85419	2.17693	2.05185	1.89026	1.86676	1.80409	0.0277924	-0.221756	-0.185654
DHRS4L2	5.38634	5.38933	6.04046	5.24017	5.02776	5.84717	-0.0396912	-0.10019	-0.0469188
DHRS7	8.85881	9.4172	9.84891	10.1638	11.9203	11.9536	0.198255	0.340049	0.279408
DHRS7B	3.24	3.24403	2.75863	3.47761	3.50145	3.66296	0.102101	0.110164	0.409055
DHTKD1	5.1143	5.32393	5.56663	5.10995	4.85466	5.12545	-0.00122844	-0.133122	-0.119127
DHX15	52.4166	48.4054	45.2042	49.9352	55.688	48.3539	-0.0699659	0.202198	0.0971759
DHX29	6.06067	5.06382	5.28197	5.98723	5.67032	5.26886	-0.0175899	0.163204	-0.00358571
DHX30	14.439	15.6313	16.0601	14.8563	14.9482	15.3991	0.0411068	-0.0644637	-0.0606349
DHX32	7.04313	5.90289	6.1381	7.05202	6.52812	7.29416	0.00181917	0.145247	0.248951
DHX33	5.16753	4.57628	4.53401	5.93521	5.58014	4.93982	0.199826	0.286127	0.12367
DHX34	2.90418	3.22257	3.19239	2.77782	3.18762	3.12815	-0.0641778	-0.0157324	-0.0293267
DHX35	2.93263	2.84373	3.3239	3.36548	3.6466	4.06192	0.198618	0.358766	0.289283
DHX37	5.94692	6.17768	6.68732	5.80514	5.66867	6.1665	-0.0348122	-0.124055	-0.116978
DHX38	6.86233	6.32501	7.24868	6.4082	6.02184	6.89276	-0.098781	-0.0708633	-0.0726362
DHX40	7.76822	7.23747	7.59922	7.37414	7.54996	8.01557	-0.0751084	0.0609824	0.0769531
DHX57	3.09705	2.63468	2.49499	3.19595	3.00133	2.67501	0.0453504	0.187972	0.100512
DHX8	8.59331	8.52476	9.68884	8.48895	8.39869	9.80727	-0.017627	-0.0214947	0.0175271
DHX9	44.0238	37.0013	39.5347	44.2222	40.0496	39.2382	0.00648821	0.114213	-0.0108594
DIABLO	8.83984	9.58209	8.54517	7.96661	8.76011	8.94401	-0.150053	-0.129393	0.0658133
DIAPH1	19.9893	16.6057	18.2291	20.9645	17.52	16.6033	0.0687229	0.0773258	-0.134769
DIAPH2	5.47254	4.60395	5.68807	7.12619	6.73651	8.13549	0.38092	0.549128	0.516289
DIAPH3	4.80446	3.20988	3.33271	5.38467	4.08759	3.9638	0.164484	0.348729	0.250188
DICER1	10.2618	10.454	10.2626	10.9217	12.862	11.11	0.0899122	0.299061	0.114468
DIDO1	9.41252	9.6463	10.6488	9.4986	9.22405	10.6935	0.0131333	-0.0645751	0.00604028
DIEXF	2.58337	2.37248	2.43807	2.44995	2.82615	2.44356	-0.0765005	0.252446	0.00324597
DIMT1	12.2475	13.8671	11.5232	12.0831	13.3156	13.1444	-0.0195009	-0.0585491	0.189899
DIP2A	3.40818	4.25112	3.47684	3.98097	3.27744	3.40292	0.22412	-0.375275	-0.0310064
DIP2B	8.11043	7.75975	8.03504	8.57957	8.32677	8.00361	0.0811266	0.101747	-0.00565299
DIS3	7.34514	6.64508	7.00343	7.41993	7.76201	7.25735	0.0146141	0.224143	0.051382
DIS3L	15.2304	15.5278	14.0137	15.8403	17.5047	17.6204	0.0566505	0.17289	0.330417
DIS3L2	4.30248	3.17069	3.80981	4.33513	4.24966	4.64731	0.0109087	0.42255	0.286676
DISC1	3.67796	3.71972	4.12189	5.09402	4.05741	4.50505	0.469897	0.125363	0.128237
DKC1	29.0818	31.1196	31.1339	28.4114	34.2394	32.5896	-0.0336446	0.137833	0.0659272
DKFZP586I1420	2.15818	2.16943	2.37371	2.53429	2.85698	3.45098	0.231766	0.397175	0.539863
DLAT	13.5963	12.2452	12.003	15.0014	14.1732	14.4528	0.141882	0.210943	0.267951
DLD	14.0005	12.2296	12.3654	13.853	13.0338	13.3422	-0.0152817	0.0918806	0.109687
DLEU1	3.39371	2.46355	2.55437	3.65021	2.76011	2.85956	0.105114	0.16399	0.162825
DLG1	6.42757	6.58641	6.19447	7.07655	6.91102	6.18702	0.138774	0.0694068	-0.00173508
DLG4	2.32385	2.37191	2.1988	2.51729	2.12987	2.22983	0.115354	-0.155283	0.0202187
DLGAP5	13.9201	9.84941	8.43263	12.8061	10.4119	8.77835	-0.120337	0.0801251	0.0579669
DLK1	88.1952	96.9472	83.6234	80.3068	73.9879	68.8771	-0.135178	-0.389908	-0.279882
DLST	11.8029	11.9627	12.8339	13.039	12.3609	12.7708	0.143688	0.0472355	-0.00710839
DMAP1	4.27521	3.66748	4.32498	3.69039	3.44976	4.27518	-0.212221	-0.0882918	-0.0167084
DMTF1	6.04564	7.1909	7.68917	6.52038	7.44526	6.89234	0.109062	0.050149	-0.157835
DMXL1	2.54889	2.63518	2.28985	2.68159	2.99932	2.32356	0.0732163	0.186735	0.021089
DMXL2	2.10748	1.90814	1.71216	2.19341	2.48434	2.12861	0.057659	0.380696	0.314101
DNA2	7.44635	6.71507	6.00018	7.6465	7.53202	6.59217	0.0382661	0.165634	0.135747
DNAAF2	4.0406	4.22187	3.21768	3.63614	4.28617	3.57164	-0.152161	0.0218075	0.150569
DNAAF5	6.49533	6.52259	6.85593	7.46673	5.92019	6.81071	0.201073	-0.139801	-0.0095478
DNAJA1	70.2919	77.1373	58.3217	61.3507	71.3486	54.6796	-0.196278	-0.112544	-0.0930297
DNAJA2	14.92	15.1577	14.4191	14.5525	16.3574	14.1476	-0.0359862	0.109897	-0.0274289
DNAJB1	8.48221	10.2027	6.30889	8.73147	9.23187	6.42147	0.0417852	-0.144263	0.0255168
DNAJB11	20.2285	17.483	19.3777	19.46	16.6719	17.1026	-0.055878	-0.0685356	-0.180184
DNAJB12	5.70742	6.38896	7.21894	5.69467	5.94787	7.4611	-0.00322765	-0.103209	0.0476015
DNAJB14	6.23731	6.63807	5.48948	5.79314	7.07183	5.70544	-0.10658	0.0913198	0.0556677
DNAJB2	1.31864	2.33921	1.72149	0.860675	1.67357	1.15648	-0.615509	-0.483092	-0.573924
DNAJB6	19.7383	24.4481	24.6152	21.9722	26.0141	24.7211	0.154682	0.0895758	0.00619396
DNAJB9	2.12131	2.3637	2.23137	1.75632	2.51822	2.18253	-0.272397	0.0913554	-0.0319269
DNAJC1	3.40283	3.65887	3.407	3.78527	4.23148	4.73598	0.153661	0.209763	0.475161
DNAJC10	9.06141	9.53706	8.81627	9.35319	10.7003	9.12218	0.0457238	0.166041	0.0492098
DNAJC11	11.164	10.6429	11.9234	11.7234	11.6821	12.3466	0.0705348	0.134402	0.0503135
DNAJC13	5.87759	5.15746	4.90668	5.50249	5.90458	5.70361	-0.0951417	0.195175	0.217128
DNAJC14	6.21832	6.73789	7.19473	6.3949	7.06182	7.03949	0.0403972	0.0677435	-0.0314706
DNAJC16	2.35079	2.23995	1.96992	2.39654	2.35309	2.4256	0.0278071	0.0710855	0.300203
DNAJC17	5.26996	5.10003	5.60167	6.10276	4.51759	4.99425	0.211671	-0.174952	-0.165589
DNAJC19	8.66167	8.00654	8.18328	8.66271	9.08906	8.62895	0.000173074	0.182951	0.0765062
DNAJC2	11.7527	10.971	10.3933	12.547	13.6621	12.6668	0.094351	0.316481	0.285395
DNAJC21	5.32116	5.00963	4.81915	5.63096	5.5945	5.66056	0.081641	0.159307	0.232165
DNAJC24	2.51121	2.43307	2.0942	2.37522	2.74995	2.43523	-0.0803209	0.176632	0.217661
DNAJC3	8.52127	8.09403	8.10402	9.09016	8.11737	8.01604	0.0932372	0.00415455	-0.0157479
DNAJC4	2.4236	2.53217	4.02479	1.92499	1.90855	2.52314	-0.332306	-0.407893	-0.673692
DNAJC5	6.20415	7.11642	6.65004	5.52514	6.40242	6.9155	-0.167222	-0.152536	0.0564694
DNAJC7	20.7296	20.6603	19.1622	20.5241	21.1308	21.2757	-0.0143736	0.0324859	0.150948
DNAJC8	38.8319	35.9995	32.9849	35.4859	33.7104	34.2806	-0.129999	-0.0947847	0.0555897
DNAJC9	21.3646	18.1964	18.0437	18.7766	19.0195	18.013	-0.18629	0.0638246	-0.00245272
DNAL4	2.12429	2.63053	2.54703	2.17854	1.99481	2.88723	0.0363811	-0.399099	0.18087
DNASE1L1	2.3684	3.0232	2.86813	2.08906	2.69931	2.63881	-0.18106	-0.163486	-0.12022
DNASE2	3.80327	5.55202	6.04647	3.33095	4.41541	3.83152	-0.191305	-0.330466	-0.658175
DNLZ	4.56687	5.54176	5.09791	3.23297	3.66284	3.84517	-0.498347	-0.597379	-0.406859
DNM1	1.5032	1.32474	1.73372	1.6833	1.49262	2.07822	0.163254	0.172142	0.261472
DNM1L	15.3543	15.2095	13.9321	15.9922	16.9766	15.8137	0.0587282	0.158579	0.182757
DNM2	13.5689	14.8895	16.7387	13.6303	13.6843	14.9243	0.00651046	-0.121772	-0.165527
DNMT1	20.7218	17.331	20.0121	21.4115	18.3441	20.0291	0.0472386	0.0819571	0.00122563
DNMT3A	2.9489	2.86996	2.45608	3.13895	2.67239	2.46786	0.0901068	-0.1029	0.00690372
DNMT3B	31.8034	29.3903	23.9949	28.059	20.8936	13.0364	-0.18072	-0.492276	-0.880184
DNPEP	6.20778	6.03238	7.47706	6.10145	5.95836	7.20953	-0.024925	-0.0178138	-0.052565
DNPH1	16.9367	14.9351	19.88	17.5458	14.8811	18.6749	0.0509734	-0.00523137	-0.0902231
DNTTIP1	8.8182	9.61645	8.9523	8.37177	8.66465	8.51591	-0.0749511	-0.150364	-0.0720966
DNTTIP2	15.0078	13.1537	13.6198	14.4767	15.6525	14.1984	-0.0519782	0.250927	0.0600266
DOCK1	1.84745	1.82176	2.0572	2.00295	1.60516	1.30534	0.116592	-0.18262	-0.656258
DOCK10	6.2139	5.7344	5.40938	6.33387	5.04513	4.36608	0.0275886	-0.184751	-0.309124
DOCK11	11.6005	12.6104	12.2017	11.8574	13.7835	12.836	0.0316035	0.128332	0.0731169
DOCK2	33.6095	35.6273	38.292	34.338	38.2855	37.8491	0.0309384	0.103817	-0.0167842
DOCK5	5.42953	4.79431	5.32293	6.48594	6.12951	6.79951	0.256488	0.354449	0.353209
DOCK7	4.17238	3.78524	3.43683	4.8278	4.27012	4.16974	0.210495	0.173892	0.278879
DOCK8	11.0276	9.9159	10.2897	12.1962	10.678	11.87	0.145308	0.106826	0.206112
DOHH	1.92789	1.85935	2.01948	1.85347	1.47452	2.05257	-0.0567971	-0.334555	0.0234496
DOK1	11.5415	14.4366	13.0582	11.3425	11.7689	11.3969	-0.0250941	-0.294745	-0.196313
DOK2	4.56802	6.69657	7.1165	4.80284	3.95642	5.26289	0.072319	-0.759225	-0.435314
DOK3	5.50406	5.77387	6.29302	4.39171	3.77732	3.60264	-0.325714	-0.612176	-0.804697
DOK4	3.29327	2.92685	2.18834	2.87394	2.00159	1.35544	-0.196491	-0.548206	-0.691072
DOLK	2.64155	2.44082	1.98132	2.22758	2.09655	1.93047	-0.245908	-0.219348	-0.0375077
DOLPP1	4.14905	4.81833	4.65857	4.46677	3.80548	4.42338	0.106452	-0.340454	-0.074741
DONSON	4.31772	3.70166	3.65178	4.61755	4.09489	3.85395	0.0968585	0.145651	0.0777385
DOPEY2	1.95435	1.89896	2.11626	2.25919	2.31737	2.71611	0.209119	0.287275	0.360022
DOT1L	4.62373	4.28424	4.47805	5.08856	4.06546	4.22764	0.138199	-0.0756204	-0.0830176
DPAGT1	5.02719	4.73316	3.90712	5.12508	4.80624	4.31391	0.0278237	0.0221075	0.142891
DPCD	4.3391	2.71504	3.11701	4.59373	3.22472	4.40471	0.0822709	0.248204	0.498884
DPF2	7.65537	9.41635	9.45144	7.70665	8.32008	8.17735	0.00963302	-0.178571	-0.2089
DPH1	5.90937	5.93535	6.9627	6.23611	5.23385	5.91667	0.077642	-0.181462	-0.234862
DPH2	8.41508	8.36976	8.50365	7.80661	8.40674	8.68849	-0.10828	0.0063602	0.0310238
DPH3	2.04146	2.01258	1.72778	2.02833	2.54113	2.10256	-0.00930685	0.336424	0.283229
DPH5	7.16982	8.18669	6.82474	7.43703	8.43393	7.50636	0.0527894	0.0429244	0.137339
DPH6	2.67808	2.83582	2.61676	2.97961	3.69005	3.58487	0.153925	0.379877	0.454138
DPH7	7.27439	7.66448	7.43911	6.98684	7.73815	7.23551	-0.0581873	0.013801	-0.0400354
DPM1	17.2253	13.9743	14.8737	17.241	15.0429	16.7467	0.00131365	0.106302	0.17111
DPM2	5.63382	6.10423	5.73472	5.13542	5.49135	5.66954	-0.133632	-0.152649	-0.016492
DPM3	7.7761	7.26204	6.36873	7.43276	4.84612	7.52839	-0.0651495	-0.583544	0.241336
DPP3	9.91826	10.3074	11.8473	8.86636	9.69392	11.6881	-0.161746	-0.0885245	-0.0195119
DPP7	31.5976	35.8334	41.056	34.6638	34.7763	48.6697	0.133614	-0.0431978	0.245432
DPP8	6.01485	5.53133	6.74162	6.59268	6.5112	7.24882	0.132337	0.235298	0.10465
DPP9	4.94654	4.62444	5.90604	4.75641	4.07421	5.55771	-0.0565486	-0.182757	-0.0877003
DPY19L1	2.85699	2.71996	2.07582	2.92339	2.49091	2.30131	0.0331505	-0.126914	0.148771
DPY19L3	4.03398	4.1157	3.67386	4.5153	4.90448	4.31166	0.162618	0.252963	0.230945
DPY19L4	4.97184	5.64393	4.36873	5.12614	6.03463	4.53539	0.044093	0.0965656	0.0540112
DPY30	11.2844	13.8284	9.59266	10.1602	10.5911	10.2085	-0.151395	-0.384783	0.0897643
DPYD	5.27633	5.33467	5.47346	5.04297	5.38211	3.72963	-0.0652624	0.0127722	-0.553421
DPYSL2	6.52135	5.69974	6.52034	6.31405	4.30392	4.66971	-0.0466043	-0.405244	-0.481615
DR1	13.2975	13.2358	12.1256	13.9036	13.9197	11.7963	0.0643027	0.0726867	-0.0397156
DRAM1	7.55439	6.23028	5.31107	8.76865	6.99696	5.27064	0.21504	0.167432	-0.0110228
DRAM2	5.51567	6.40484	6.17838	5.11134	7.05504	7.04915	-0.109832	0.139492	0.19022
DRAP1	13.1829	15.15	18.4258	12.5901	12.6911	15.2105	-0.0663845	-0.255505	-0.276655
DRG1	22.7482	22.3786	23.5687	22.2402	23.2344	24.2777	-0.0325811	0.0541415	0.0427636
DRG2	7.92012	8.45627	9.27097	8.69761	7.84933	9.46823	0.135098	-0.107452	0.0303742
DROSHA	5.75505	5.10224	5.45902	6.86446	5.57032	5.5407	0.254319	0.126629	0.0214273
DSCC1	30.0564	25.0369	21.2278	29.4416	28.6727	19.8467	-0.0298167	0.195622	-0.0970558
DSCR3	8.85857	9.32256	8.58607	8.3747	7.94714	8.07505	-0.0810361	-0.23029	-0.0885263
DSN1	8.79803	7.63507	7.49812	8.38454	8.69621	8.05977	-0.0694494	0.187746	0.10421
DSTN	7.84515	7.97416	7.82827	8.18769	7.72781	7.85087	0.0616552	-0.0452731	0.00415979
DTD1	17.7695	16.4062	15.8388	16.9192	16.1222	14.5174	-0.0707425	-0.0251907	-0.125679
DTD2	4.60942	4.86841	4.14042	4.73777	5.00887	4.55705	0.0396217	0.0410343	0.138322
DTL	12.6198	10.5431	10.9843	13.7336	12.2889	12.7973	0.122026	0.221055	0.220397
DTNB	2.34558	2.24422	2.46294	2.25099	1.96886	2.62779	-0.0593853	-0.188849	0.0934735
DTNBP1	1.76348	1.32245	1.39431	2.12595	1.38844	1.57285	0.269685	0.0702532	0.17383
DTWD1	3.59276	3.91007	3.14529	3.94967	4.25112	3.15474	0.136638	0.12065	0.00432826
DTX3L	4.93508	5.09056	4.9637	4.0822	4.78089	4.19083	-0.273725	-0.0905452	-0.244178
DTYMK	18.3399	15.167	15.7761	17.7678	14.9735	15.5997	-0.0457243	-0.0185185	-0.0162181
DUS1L	12.0497	13.2996	13.7427	11.8581	12.6638	14.3776	-0.0231313	-0.0706674	0.065159
DUS2	4.02362	4.06934	4.12787	4.46221	4.81108	5.04741	0.149262	0.241567	0.290146
DUS3L	7.15237	6.40699	9.33601	6.6981	5.78857	7.79953	-0.0946693	-0.14644	-0.259419
DUS4L	2.37176	2.19279	2.12801	2.19836	2.49555	2.17656	-0.10953	0.186593	0.0325418
DUSP1	2.22002	1.4566	1.86359	1.89538	0.909683	1.17197	-0.228082	-0.679171	-0.669148
DUSP11	6.40203	6.05362	6.30548	5.58783	6.15151	6.16707	-0.196241	0.0231427	-0.0320209
DUSP12	8.42327	7.12915	8.84782	7.80324	7.81924	8.6461	-0.110307	0.133297	-0.0332735
DUSP2	4.22407	4.18833	3.17579	4.27146	4.74732	4.1606	0.016094	0.180739	0.389674
DUSP22	4.29814	4.60352	4.38886	4.23658	4.54965	5.2402	-0.0208121	-0.0169833	0.255774
DUSP3	9.28037	11.7306	9.58433	8.95459	11.2613	14.1011	-0.0515536	-0.0589069	0.557054
DUSP4	1.38079	1.62097	2.41387	1.41491	1.87282	2.8254	0.0352149	0.208353	0.22711
DUSP5	1.47216	1.4259	0.886896	2.02577	1.35787	1.05122	0.460538	-0.0705223	0.245231
DUSP6	27.8414	41.431	28.7056	21.3483	23.3292	11.7195	-0.383109	-0.828576	-1.29242
DUSP7	4.32631	4.52372	4.32593	4.62973	4.08234	4.1419	0.0977902	-0.148114	-0.0627161
DUT	29.5335	25.6156	23.8996	30.7581	28.5186	27.6885	0.0586139	0.154879	0.212301
DVL1	4.48484	5.664	5.97683	4.42815	4.69761	5.66146	-0.0183508	-0.269894	-0.0782084
DVL2	5.85304	5.58813	6.06537	5.6904	5.48393	6.65093	-0.0406559	-0.027154	0.132961
DVL3	1.75901	1.85223	2.0261	1.85969	1.73961	1.89037	0.0803038	-0.0905002	-0.100037
DYM	8.69354	9.23774	9.06537	9.31543	10.9138	10.8049	0.0996791	0.240537	0.253253
DYNC1H1	14.3575	12.8155	14.3926	16.0513	13.7177	12.8343	0.16089	0.0981492	-0.165325
DYNC1I2	9.21129	9.42928	8.80412	8.829	8.44196	8.38092	-0.0611534	-0.159571	-0.0710715
DYNC1LI1	10.4115	9.99532	9.45806	9.37568	10.5096	9.66976	-0.151188	0.0723791	0.0319359
DYNC1LI2	2.77863	2.37045	2.80974	2.68053	2.60797	2.28878	-0.0518551	0.137767	-0.295853
DYNC2LI1	2.36673	2.37481	1.47036	2.37557	2.78289	3.20606	0.00537858	0.228769	1.12463
DYNLL1	57.7671	72.1603	49.6294	53.4961	66.1154	48.0211	-0.110816	-0.126219	-0.0475246
DYNLL2	11.2508	9.90602	10.6647	10.6521	10.6755	9.82467	-0.078886	0.10792	-0.118363
DYNLRB1	30.0797	33.1039	35.6529	29.8017	31.8003	29.2296	-0.0133963	-0.057958	-0.286589
DYNLT1	11.2813	12.0057	8.81494	10.1198	9.17649	5.69839	-0.156748	-0.387706	-0.629397
DYRK1A	12.8685	13.4622	13.9054	13.0786	12.255	12.3596	0.0233716	-0.135547	-0.170011
DYRK2	4.76832	4.38408	4.66354	5.05877	4.91115	4.66649	0.0853058	0.163786	0.00091038
DYRK3	2.02934	1.39517	0.822914	2.03943	1.3802	0.895996	0.00715539	-0.0155645	0.122751
DYRK4	5.77808	6.13158	6.48968	6.46602	6.19705	6.87011	0.162288	0.015325	0.0821863
E2F1	6.93275	6.48932	7.85731	6.75221	7.22269	8.16663	-0.0380673	0.15447	0.0557048
E2F2	2.39446	1.83171	2.81007	2.51254	2.16067	3.07307	0.0694461	0.238291	0.129077
E2F3	8.89838	8.94704	8.61463	9.12322	9.43796	8.49688	0.0360003	0.077064	-0.0198547
E2F4	19.6352	21.4793	20.2633	18.6718	20.4681	22.53	-0.0725766	-0.0695673	0.152977
E2F5	4.27286	5.05657	3.70569	5.10601	6.3376	3.7443	0.256995	0.325779	0.0149543
E2F6	3.71854	4.12682	4.23714	3.5918	4.22834	3.73337	-0.0500307	0.0350587	-0.182612
E2F8	2.71078	1.92021	2.16419	2.5229	1.98159	2.51328	-0.103623	0.045396	0.215748
E4F1	3.59064	3.36273	4.05676	2.73075	2.42507	3.62356	-0.394945	-0.471606	-0.16292
EAF1	4.4515	4.60595	4.59257	4.13947	4.1906	4.18285	-0.104844	-0.136341	-0.134816
EAF2	13.4648	12.8707	12.2345	13.0287	17.9821	15.6609	-0.0474957	0.482475	0.356209
EAPP	11.1628	10.4941	11.1064	11.8433	11.3588	11.501	0.0853636	0.114229	0.0503704
EARS2	5.59265	5.17442	5.2043	5.54317	5.44742	5.17578	-0.01282	0.0741755	-0.00792702
EBAG9	6.45329	5.44362	5.60164	6.41104	6.43036	6.78341	-0.00947729	0.240332	0.27616
EBLN2	1.97238	1.52452	2.09584	2.13066	1.92211	1.70053	0.11136	0.334332	-0.301547
EBLN3	7.49215	7.586	6.99369	7.83462	8.56686	7.11542	0.0644842	0.175427	0.0248956
EBNA1BP2	28.3192	23.7473	24.269	31.2663	27.4854	27.8138	0.142832	0.210904	0.196688
[truncated: 6,283 more rows]
